# Supplementary material for: Pantoea bathycoeliae sp. nov and Sodalis sp. are core gut microbiome symbionts of the two-spotted stink bug
Source: Front Microbiol. 2023 Nov 30;14:1284397. doi: 10.3389/fmicb.2023.1284397 (PMC10720322; doi:10.3389/fmicb.2023.1284397)
Supplement: Supplementary file 1 [file Table_1.xlsx]

## Sheet: Table_S1
Table S1. Information on the Pantoea genomes used for comparison to the newly identified species Pantoea bathycoeliae/duarum
Insect host	Bacterial species	Strain	Assembly and accession	Size (Mbp)	Total contigs/replicons	GC%	Total predicted CDSs	Validated CDSs	Pseudogenes	Reference
Acrosternum arabicum	Ca. Pantoea persica		SMDS00000000, GCF_013753875.1	2.852	23	58.7	4043	2176	1867	Kashkouli 2020
Arvelius albopunctatus	Erwiniaceae		SZZU00000000, GCF_009829985.1	1.143	9	27.9	894	881	13	Otero-Bravo 2021
Bathycoelia distincta	Pantoea bathycoeliae		JAUHTP000000000, GCA_031332935.1	3.16	127	54.9	4058	2128	1747	This study
Euschistus servus	Pantoea		SZZY00000000, GCA_009830035.1	3.928	30	55.2	3931	2330	1601	Otero-Bravo 2021
Halyomorpha halys	Ca. Pantoea carbekii		CP010907, GCF_000971765.1	1.197	5	30.4	801	797	4	Kenyon 2015
Mormidea sp	Pantoea sp.		VOQX00000000, GCA_016643525.1	5.612	285	56.9	5379	5252	127	Otero-Bravo 2021
Murgantia histrionica	Pantoea sp.		SZZX00000000, GCF_009830015.1	1.025	17	27.1	750	727	23	Otero-Bravo 2021
Free living	P. agglomerans	NBRC 102470	NZ_BAEF01000000, GCF_001598475.1	4.83	18	55	4381	4309	72
Free living	P. ananatis	LMG 2665	NC_017531, GCF_000710035.2	4.877	2	53.6	4255	4199	56
Free living	P. dispersa	DSM 30073	AVSS01000000, GCF_014155765.1	4.765	39	57.8	4412	4298	114
Free living	P. rodasii	LMG 26273	JTJJ01000000, GCF_002095465.1	5.68	213	53.7	5140	4940	200
Free living	P. rwandensis	LMG 26275	CP009454, GCF_002095475.1	4.328	1	53.9	3795	3741	54
Free living	P. septica	LMG 5345	NZ_CCAQ010000000, GCF_002095575.1	4.548	37	59.1	4120	4045	75
Free living	P. stewartii subsp. stewartii	CCUG 26359	VZPF01000000, GCF_008801695.1	5.314	12	53.8	4883	4780	103
Free living	P. stewartii subsp. indolgenes	LMG 2632	JPKO01000035.1, GCA_000757405.2	4.681	35	53.7	4183	3936	247
Free living	P. vagans	LMG 24199	CP002206, GCF_004792415.1	4.888	4	55.1	4590	4441	149
Free living	P. eucalypti	LMG 24197	NZ_CP045720.1, GCF_009646115.1	4.799	4	54.35	4384	4310	74
Free living	P. latate	AS1	NZ_MWUE01000001.1, GCF_002077695.1	4.96	83	59.6	4711	4527	68
Nezara viridula	Pantoea sp.		SZZW00000000, GCF_009829915.1	1.425	11	40.6	997	962	35	Otero-Bravo 2021
Pentatomidae sp.	Pantoea		VOQY00000000, GCA_016643535.1	4.314	102	57.7	4069	3273	796	Otero-Bravo 2021
Plautia stali	Pantoea sp. symbiont A of Plautia stali		BBNZ01000000, GCA_001485275.1	3.87	135	57	4747	2790	1881	Hosokawa 2016b
Plautia stali	Pantoea sp. symbiont B of Plautia stali		BBOA01000000	2.429	35	55.9	3192	2056	1114	Hosokawa 2016b
Plautia stali	Pantoea sp. symbiont C of Plautia stali		BBOB01000000	5.141	220	57.4	4877	4581	206	Hosokawa 2016b
Plautia stali	Pantoea sp. symbiont D of Plautia stali		BBOC01000000	5.537	280	53.8	5413	4978	264	Hosokawa 2016b
Plautia stali	Pantoea sp. symbiont E of Plautia stali		BBOD01000000	5.409	165	53.7	5158	4839	231	Hosokawa 2016b
Plautia stali	Pantoea sp. symbiont F of Plautia stali		BBOE01000000	4.671	141	56.7	4414	4155	175	Hosokawa 2016b
Sibaria englemanni	Pantoea sp.		SZZV00000000, GCF_009829935.1	5.046	49	53.9	4684	4590	94	Otero-Bravo 2021
Taurocerus edessoides	Pantoea sp.		SZZZ00000000	5.458	70	53.7	5006	4934	72	Otero-Bravo 2021

## Sheet: TableS2
Table S2. Relative abundance of all ASV's (>1e-5 relative abundance) detected in the different samples in the M4_LifeStages dataset
ASV	Sample27 5th instar	Sample28 4th instar	Sample29 3rd instar	Sample30 2nd instar	Sample31 eggs	Sample76 M4 Mpumlanga 1	Sample86 M4 Mpumalanga 2	Sample16 M4 Lab population	Sample32 M4 Limpopo 3	Sample44 M4 Limpopo 2	Sample56 M4 Limpopo 1	Phylum	Class	Order	Family	Genus
ASV_1	0.700918	0.818431	0.00481128	0.193059	0.273888	0.925158	0.985509	0.749117	0.217229	0.809759	0.692583	Pseudomonodota	Gammaproteobacteria	Enterobacterales	Erwiniaceae	Pantoea
ASV_2	0.0511658	0.00344416	0.696143	0.0878411	0.366634	0	0.000126079	0.0279982	0.00774127	0.00510627	0.00223505	Pseudomonodota	Gammaproteobacteria	Enterobacterales	Pectobacteriaceae	Sodalis
ASV_3	0.00852764	0.000529872	0.124056	0.0175203	0.0762008	0	8.40527e-06	0.00557916	0.00133322	0.000702113	0.00045569	Pseudomonodota	Gammaproteobacteria	Enterobacterales	Pectobacteriaceae	Sodalis
ASV_4	0.00314985	0.00317923	8.29531e-05	0.00756343	0.00148852	0.0364902	0.000411858	0.00348058	0.10283	0.00245739	0.0695252	Pseudomonodota	Gammaproteobacteria	Enterobacterales	Erwiniaceae	Pantoea
ASV_5	3.84128e-05	0	0.000331813	0	0.000343505	0	0	0.000332702	0.000387063	0	6.50985e-05	Pseudomonodota	Gammaproteobacteria	Enterobacterales	Enterobacteriaceae	Yokenella
ASV_6	7.68256e-05	0	0	0	0	1.38904e-05	5.04316e-05	7.67774e-05	0	3.19142e-05	8.6798e-05	Pseudomonodota	Gammaproteobacteria	Enterobacterales	Enterobacteriaceae	NA
ASV_7	0.000345715	8.83119e-05	0	0.293442	0.000458007	0	0	2.55925e-05	0	0	0	Pseudomonodota	Gammaproteobacteria	Enterobacterales	Yersiniaceae	Serratia
ASV_8	0.000268889	0.000176624	4.14766e-05	0.052561	0.000114502	0	0	0	0	9.57426e-05	0	Pseudomonodota	Gammaproteobacteria	Enterobacterales	Yersiniaceae	Serratia
ASV_9	3.84128e-05	0.000132468	0	0.000430828	5.72508e-05	0.0150294	1.68105e-05	0.000153555	0.000129021	9.57426e-05	0.0331351	Pseudomonodota	Gammaproteobacteria	Enterobacterales	Erwiniaceae	Pantoea
ASV_10	0.0621519	0.0761249	0.000373289	0.0171374	0.0229576	0.000125014	0.000243753	0.0661053	0.0188371	0.0778707	0.0649249	Pseudomonodota	Gammaproteobacteria	Enterobacterales	Erwiniaceae	Pantoea
ASV_11	0.00345715	0.000353248	0.0623393	0.00770704	0.034465	0	0	0.00184266	0.000559092	0.000351056	4.3399e-05	Pseudomonodota	Gammaproteobacteria	Enterobacterales	Pectobacteriaceae	Sodalis
ASV_12	0.00426382	0.000264936	0.0593944	0.00641455	0.0332055	0	0	0.00258484	0.000430071	0.000319142	8.6798e-05	Pseudomonodota	Gammaproteobacteria	Enterobacterales	Pectobacteriaceae	Sodalis
ASV_13	0.0579649	0.0695015	0.000373289	0.0163236	0.0237018	1.38904e-05	4.20263e-05	0.0580181	0.0168158	0.0658709	0.0541403	Pseudomonodota	Gammaproteobacteria	Enterobacterales	Erwiniaceae	Pantoea
ASV_14	0	0	0	0	0	0.00347261	0	0	0	0	2.16995e-05	Pseudomonodota	Gammaproteobacteria	Enterobacterales	Erwiniaceae	Pantoea
ASV_15	0.000115238	0	0	4.78698e-05	0	0	1.68105e-05	5.11849e-05	4.30071e-05	0	0.000151897	Pseudomonodota	Gammaproteobacteria	Enterobacterales	Erwiniaceae	Pantoea
ASV_16	0	0	0	0	0	0	0	0.000153555	0.264278	6.38284e-05	0	Pseudomonodota	Gammaproteobacteria	Enterobacterales	Erwiniaceae	Pantoea alt. strain
ASV_17	7.68256e-05	0	0	0	0.000229003	0	0	7.67774e-05	0	0	0.000151897	Bacillota	Bacilli	Lactobacillales	Leuconostocaceae	Leuconostoc
ASV_18	0.0392195	0.00401819	0.000829531	0.0127334	0.0575371	0	9.2458e-05	0.0296105	0.00296749	0.00794664	0.00336342	Pseudomonodota	Gammaproteobacteria	Enterobacterales	Erwiniaceae	Pantoea
ASV_19	0	0	0.00012443	4.78698e-05	5.72508e-05	0	0	2.55925e-05	0	0	0	Pseudomonodota	Gammaproteobacteria	Enterobacterales	Pectobacteriaceae	Sodalis
ASV_20	0	0	0	0	0	0	1.68105e-05	0	4.30071e-05	0	6.50985e-05	Pseudomonodota	Gammaproteobacteria	Enterobacterales	Erwiniaceae	Pantoea
ASV_21	3.84128e-05	0	0.00012443	0	0.000114502	0	0	2.55925e-05	0	0	0	Pseudomonodota	Gammaproteobacteria	Enterobacterales	Enterobacteriaceae	Yokenella
ASV_22	0.0230861	0.00176624	0.000497719	0.00914313	0.038129	0	8.40527e-05	0.0156114	0.00163427	0.00446799	0.00147557	Pseudomonodota	Gammaproteobacteria	Enterobacterales	Enterobacteriaceae	NA
ASV_23	3.84128e-05	0	0	0	0	0	0	5.11849e-05	4.30071e-05	0	0	Pseudomonodota	Gammaproteobacteria	Enterobacterales	Enterobacteriaceae	Yokenella
ASV_24	0	0	4.14766e-05	0	0	0	0	5.11849e-05	4.30071e-05	0	0	Pseudomonodota	Gammaproteobacteria	Enterobacterales	Enterobacteriaceae	Yokenella
ASV_26	0	0	0	0	0	0	0	5.11849e-05	0.0541459	3.19142e-05	0	Pseudomonodota	Gammaproteobacteria	Enterobacterales	Erwiniaceae	Pantoea alt. strain
ASV_27	0	4.4156e-05	0	0.000382958	0.000114502	0	0	0	0	0	0.0223722	Pseudomonodota	Gammaproteobacteria	Enterobacterales	Erwiniaceae	Pantoea
ASV_28	0	0	0	0	0	0	0	2.55925e-05	0.0482539	0	0	Pseudomonodota	Gammaproteobacteria	Enterobacterales	Erwiniaceae	Pantoea alt. strain
ASV_29	0.000115238	0	0	0.00631881	0.000114502	0	0	0	0	0	0	Pseudomonodota	Gammaproteobacteria	Enterobacterales	Yersiniaceae	Serratia
ASV_30	0	0	0	0.0314505	5.72508e-05	0	0	0	0	6.38284e-05	0	Pseudomonodota	Gammaproteobacteria	Enterobacterales	Yersiniaceae	Serratia
ASV_32	0	0	0	0	0.000114502	0	0	0	0	0	2.16995e-05	Bacillota	Bacilli	Lactobacillales	Streptococcaceae	Lactococcus
ASV_33	3.84128e-05	0	0	0.0269028	0	0	0	0	0	0	0	Pseudomonodota	Gammaproteobacteria	Enterobacterales	Yersiniaceae	Serratia
ASV_34	0.000115238	0	0	0.00430828	0	0	0	0	0	0	0	Pseudomonodota	Gammaproteobacteria	Enterobacterales	Yersiniaceae	Serratia
ASV_35	0.00791303	0.00128052	0.000248859	0.00244136	0.0105342	0.000194466	0.000268969	0.00540001	0.000344056	0.0020106	0.00115007	Pseudomonodota	Gammaproteobacteria	Enterobacterales	Erwiniaceae	Pantoea
ASV_36	3.84128e-05	0	8.29531e-05	0	5.72508e-05	0	0	2.55925e-05	0	0	2.16995e-05	Pseudomonodota	Gammaproteobacteria	Enterobacterales	Enterobacteriaceae	NA
ASV_38	0	0	0	4.78698e-05	0.000114502	0	0	0	0	0	0	Pseudomonodota	Gammaproteobacteria	Enterobacterales	Pectobacteriaceae	Sodalis
ASV_40	0	0	0	0	0.000114502	1.38904e-05	0	0	8.60141e-05	0	0	Pseudomonodota	Gammaproteobacteria	Enterobacterales	Erwiniaceae	Pantoea
ASV_41	0	0	0	0	0	0	0	5.11849e-05	0.104937	0	0	Pseudomonodota	Gammaproteobacteria	Enterobacterales	Erwiniaceae	NA
ASV_42	0.000230477	0.00044156	4.14766e-05	4.78698e-05	0.000114502	5.55617e-05	0.000126079	0.000383887	8.60141e-05	0.000319142	0.000368892	Pseudomonodota	Gammaproteobacteria	Enterobacterales	Erwiniaceae	Pantoea
ASV_43	0	0	8.29531e-05	4.78698e-05	5.72508e-05	0	0	2.55925e-05	0	3.19142e-05	0	Pseudomonodota	Gammaproteobacteria	Enterobacterales	Pectobacteriaceae	Sodalis
ASV_45	0	0	0	0	0	0	0	0	0.0282556	0	0	Pseudomonodota	Gammaproteobacteria	Enterobacterales	Erwiniaceae	Pantoea alt. strain
ASV_47	0.00476319	0.00604937	0	0.000957396	0.00223278	0.000250028	0.000277374	0.00417157	0.00167728	0.0049467	0.00540318	Pseudomonodota	Gammaproteobacteria	Enterobacterales	Erwiniaceae	Pantoea
ASV_48	0	0	0.000165906	0	0.000171752	0	0	0	0	0	0	Pseudomonodota	Gammaproteobacteria	Enterobacterales	Pectobacteriaceae	Sodalis
ASV_49	3.84128e-05	0	0.000165906	0	0.000114502	0	0	0	0	0	0	Pseudomonodota	Gammaproteobacteria	Enterobacterales	Pectobacteriaceae	Sodalis
ASV_50	7.68256e-05	0	0.000414766	4.78698e-05	0.000114502	0	0	0	0	0	0	Pseudomonodota	Gammaproteobacteria	Enterobacterales	Pectobacteriaceae	Sodalis
ASV_51	3.84128e-05	0	0.000290336	0	5.72508e-05	0	0	2.55925e-05	0	0	0	Pseudomonodota	Gammaproteobacteria	Enterobacterales	Pectobacteriaceae	Sodalis
ASV_54	0.000268889	0.000353248	0	9.57396e-05	0.000171752	0.00679242	0.000596774	0.000563034	0.000129021	0.000446799	0.013215	Pseudomonodota	Gammaproteobacteria	Enterobacterales	Erwiniaceae	Pantoea
ASV_55	3.84128e-05	0	0.000290336	0	5.72508e-05	0	0	2.55925e-05	0	0	0	Pseudomonodota	Gammaproteobacteria	Enterobacterales	Pectobacteriaceae	Sodalis
ASV_56	0.000307302	0	0.00447947	0.00100527	0.00280529	0	0	0.00010237	8.60141e-05	0	0	Pseudomonodota	Gammaproteobacteria	Enterobacterales	Pectobacteriaceae	Sodalis
ASV_57	0	0	0.000248859	0	5.72508e-05	0	0	0	0	3.19142e-05	0	Pseudomonodota	Gammaproteobacteria	Enterobacterales	Pectobacteriaceae	Sodalis
ASV_58	0	0	0	0	0	0	0	2.55925e-05	0.0251591	0	0	Pseudomonodota	Gammaproteobacteria	Enterobacterales	Erwiniaceae	Pantoea
ASV_59	3.84128e-05	0	0.000497719	9.57396e-05	5.72508e-05	0	0	2.55925e-05	4.30071e-05	0	0	Pseudomonodota	Gammaproteobacteria	Enterobacterales	Pectobacteriaceae	Sodalis
ASV_61	0	4.4156e-05	0.000912484	0.000287219	0.00114502	0	0	5.11849e-05	0	0	0	Pseudomonodota	Gammaproteobacteria	Enterobacterales	Pectobacteriaceae	Sodalis
ASV_62	0	0	4.14766e-05	0	0.000114502	0	0	0	0	0	0	Pseudomonodota	Gammaproteobacteria	Enterobacterales	Pectobacteriaceae	Sodalis
ASV_63	0	0	0.000248859	0	0.000114502	0	0	0	0	0	0	Pseudomonodota	Gammaproteobacteria	Enterobacterales	Pectobacteriaceae	Sodalis
ASV_64	0	0	0.000165906	0	0.000114502	0	0	0	0	0	0	Pseudomonodota	Gammaproteobacteria	Enterobacterales	Pectobacteriaceae	Sodalis
ASV_65	3.84128e-05	0	0.00012443	4.78698e-05	0	0	0	0	0	0	0	Pseudomonodota	Gammaproteobacteria	Enterobacterales	Pectobacteriaceae	Sodalis
ASV_66	0	0	0.000207383	0	0	0	0	0	0	0	0	Pseudomonodota	Gammaproteobacteria	Enterobacterales	Pectobacteriaceae	Sodalis
ASV_67	0	0	0.000165906	0	0	0	0	0	0	0	0	Pseudomonodota	Gammaproteobacteria	Enterobacterales	Pectobacteriaceae	Sodalis
ASV_68	0	0	0.000373289	0	0.000171752	0	0	0	0	0	0	Pseudomonodota	Gammaproteobacteria	Enterobacterales	Pectobacteriaceae	Sodalis
ASV_69	3.84128e-05	0	0	4.78698e-05	5.72508e-05	0	0	0	0	0	0	Pseudomonodota	Gammaproteobacteria	Enterobacterales	Pectobacteriaceae	Sodalis
ASV_70	3.84128e-05	0	0.000414766	0	0.000114502	0	0	0	0	0	0	Pseudomonodota	Gammaproteobacteria	Enterobacterales	Pectobacteriaceae	Sodalis
ASV_71	0	0	0.000248859	0	0.000114502	0	0	0	0	0	0	Pseudomonodota	Gammaproteobacteria	Enterobacterales	Pectobacteriaceae	Sodalis
ASV_73	7.68256e-05	0	0.000580672	4.78698e-05	0.000229003	0	0	0	0	0	0	Pseudomonodota	Gammaproteobacteria	Enterobacterales	Pectobacteriaceae	Sodalis
ASV_75	0	0	0.000165906	0	0.000171752	0	0	2.55925e-05	0	0	0	Pseudomonodota	Gammaproteobacteria	Enterobacterales	Pectobacteriaceae	Sodalis
ASV_76	0	0	8.29531e-05	4.78698e-05	0	0	0	0	4.30071e-05	0	0	Pseudomonodota	Gammaproteobacteria	Enterobacterales	Pectobacteriaceae	Sodalis
ASV_77	0	0	0.000290336	9.57396e-05	5.72508e-05	0	0	0	0	0	0	Pseudomonodota	Gammaproteobacteria	Enterobacterales	Pectobacteriaceae	Sodalis
ASV_78	3.84128e-05	4.4156e-05	0	0.0025371	0.000114502	0	0	0	0	3.19142e-05	0	Pseudomonodota	Gammaproteobacteria	Enterobacterales	Yersiniaceae	Serratia
ASV_79	0	0	0.000165906	0	5.72508e-05	0	0	0	0	0	0	Pseudomonodota	Gammaproteobacteria	Enterobacterales	Pectobacteriaceae	Sodalis
ASV_80	0	0	4.14766e-05	0	0.000171752	0	0	0	0	0	0	Pseudomonodota	Gammaproteobacteria	Enterobacterales	Pectobacteriaceae	Sodalis
ASV_82	3.84128e-05	0	0.000248859	0	0.000229003	0	0	0	0	0	0	Pseudomonodota	Gammaproteobacteria	Enterobacterales	Pectobacteriaceae	Sodalis
ASV_83	3.84128e-05	0	0.000373289	4.78698e-05	5.72508e-05	0	0	0	0	0	0	Pseudomonodota	Gammaproteobacteria	Enterobacterales	Pectobacteriaceae	Sodalis
ASV_84	0	0	0.00012443	0	0	0	0	0	0	0	0	Pseudomonodota	Gammaproteobacteria	Enterobacterales	Pectobacteriaceae	Sodalis
ASV_85	0	0	0.000331813	4.78698e-05	0.000114502	0	0	0	0	0	0	Pseudomonodota	Gammaproteobacteria	Enterobacterales	Pectobacteriaceae	Sodalis
ASV_86	0	0	8.29531e-05	9.57396e-05	5.72508e-05	0	0	0	0	0	0	Pseudomonodota	Gammaproteobacteria	Enterobacterales	Pectobacteriaceae	Sodalis
ASV_87	0	0	0	0	0.000114502	0	0	0	0	0	0	Pseudomonodota	Gammaproteobacteria	Enterobacterales	Enterobacteriaceae	Yokenella
ASV_88	0	0	0.000165906	0	0.000114502	0	0	0	0	0	0	Pseudomonodota	Gammaproteobacteria	Enterobacterales	Pectobacteriaceae	Sodalis
ASV_89	0	0	0.000331813	0	0.000114502	0	0	0	0	0	0	Pseudomonodota	Gammaproteobacteria	Enterobacterales	Pectobacteriaceae	Sodalis
ASV_90	0	0	0.000165906	0	0	0	0	5.11849e-05	0	0	0	Pseudomonodota	Gammaproteobacteria	Enterobacterales	Pectobacteriaceae	Sodalis
ASV_91	0	0	0	0	0	0	0	0	0.000516085	0	0	Pseudomonodota	Gammaproteobacteria	Enterobacterales	Erwiniaceae	Pantoea
ASV_92	3.84128e-05	0	0.00012443	0	0.000171752	0	0	0	8.60141e-05	0	0	Pseudomonodota	Gammaproteobacteria	Enterobacterales	Pectobacteriaceae	Sodalis
ASV_93	3.84128e-05	0	0.000165906	9.57396e-05	0	0	0	0	4.30071e-05	0	0	Pseudomonodota	Gammaproteobacteria	Enterobacterales	Pectobacteriaceae	Sodalis
ASV_94	0	0	0.00012443	4.78698e-05	5.72508e-05	0	0	0	0	0	0	Pseudomonodota	Gammaproteobacteria	Enterobacterales	Pectobacteriaceae	Sodalis
ASV_95	0	0	0.00012443	0	0	0	0	0	0	0	0	Pseudomonodota	Gammaproteobacteria	Enterobacterales	Pectobacteriaceae	Sodalis
ASV_96	0	0	0.000373289	9.57396e-05	0.000343505	0	0	2.55925e-05	4.30071e-05	0	0	Pseudomonodota	Gammaproteobacteria	Enterobacterales	Pectobacteriaceae	Sodalis
ASV_97	7.68256e-05	0	0.000414766	4.78698e-05	0.000229003	0	0	0	0	3.19142e-05	0	Pseudomonodota	Gammaproteobacteria	Enterobacterales	Pectobacteriaceae	Sodalis
ASV_98	3.84128e-05	0	0.00012443	0	5.72508e-05	0	0	0	0	0	0	Pseudomonodota	Gammaproteobacteria	Enterobacterales	Pectobacteriaceae	Sodalis
ASV_99	0	0	8.29531e-05	9.57396e-05	5.72508e-05	0	0	0	0	0	0	Pseudomonodota	Gammaproteobacteria	Enterobacterales	Pectobacteriaceae	Sodalis
ASV_100	0	0	0.000580672	9.57396e-05	0.000286254	0	0	0	0	0	0	Pseudomonodota	Gammaproteobacteria	Enterobacterales	Pectobacteriaceae	Sodalis
ASV_101	0	0	4.14766e-05	0	0.000114502	0	0	0	0	0	0	Pseudomonodota	Gammaproteobacteria	Enterobacterales	Pectobacteriaceae	Sodalis
ASV_102	0.00242001	0.000574027	0	0.0213021	0.00194653	0.000166685	0.000176511	0.00232891	0.000258042	0.000670199	0.000629286	Pseudomonodota	Gammaproteobacteria	Enterobacterales	Erwiniaceae	Pantoea
ASV_103	0	0	4.14766e-05	0	0.000171752	0	0	0	0	0	0	Pseudomonodota	Gammaproteobacteria	Enterobacterales	Pectobacteriaceae	Sodalis
ASV_104	0	0	0.000165906	0	0	0	0	0	0	0	0	Pseudomonodota	Gammaproteobacteria	Enterobacterales	Pectobacteriaceae	Sodalis
ASV_106	0	0	0.00012443	4.78698e-05	0.000171752	0	0	0	0	0	2.16995e-05	Pseudomonodota	Gammaproteobacteria	Enterobacterales	Pectobacteriaceae	Sodalis
ASV_107	0	0	0.000165906	4.78698e-05	0.000171752	0	0	0	0	0	0	Pseudomonodota	Gammaproteobacteria	Enterobacterales	Pectobacteriaceae	Sodalis
ASV_108	0	0	0.000165906	0	5.72508e-05	0	0	2.55925e-05	0	0	0	Pseudomonodota	Gammaproteobacteria	Enterobacterales	Pectobacteriaceae	Sodalis
ASV_109	0	0	0.000248859	9.57396e-05	0.000229003	0	0	2.55925e-05	0	0	0	Pseudomonodota	Gammaproteobacteria	Enterobacterales	Pectobacteriaceae	Sodalis
ASV_111	3.84128e-05	0	0.000165906	0	5.72508e-05	0	0	0	0	3.19142e-05	0	Pseudomonodota	Gammaproteobacteria	Enterobacterales	Pectobacteriaceae	Sodalis
ASV_112	0	0	0.000165906	0	0.000114502	0	0	0	0	0	0	Pseudomonodota	Gammaproteobacteria	Enterobacterales	Pectobacteriaceae	Sodalis
ASV_114	0	0	0.000165906	0	0.000171752	0	0	2.55925e-05	0	3.19142e-05	0	Pseudomonodota	Gammaproteobacteria	Enterobacterales	Pectobacteriaceae	Sodalis
ASV_115	0	0	0.000290336	4.78698e-05	0.000171752	0	0	0	0	0	0	Pseudomonodota	Gammaproteobacteria	Enterobacterales	Pectobacteriaceae	Sodalis
ASV_116	0	0	0.000414766	0	5.72508e-05	0	0	0	0	0	0	Pseudomonodota	Gammaproteobacteria	Enterobacterales	Pectobacteriaceae	Sodalis
ASV_117	0	0	0.000414766	0	0.000114502	0	0	2.55925e-05	0	0	0	Pseudomonodota	Gammaproteobacteria	Enterobacterales	Pectobacteriaceae	Sodalis
ASV_118	0.000729843	0.000353248	0	0.000143609	0.000343505	0.000944549	0.000975011	0.000716589	0.000172028	0.000734027	0.000629286	Pseudomonodota	Gammaproteobacteria	Enterobacterales	Erwiniaceae	Pantoea
ASV_119	0	0	0.000165906	0	0.000229003	0	0	2.55925e-05	0	0	0	Pseudomonodota	Gammaproteobacteria	Enterobacterales	Pectobacteriaceae	Sodalis
ASV_120	0	0	8.29531e-05	9.57396e-05	0.000229003	0	0	0	0	0	0	Pseudomonodota	Gammaproteobacteria	Enterobacterales	Pectobacteriaceae	Sodalis
ASV_121	3.84128e-05	0	8.29531e-05	0	0	0	0	2.55925e-05	0	0	0	Pseudomonodota	Gammaproteobacteria	Enterobacterales	Pectobacteriaceae	Sodalis
ASV_122	3.84128e-05	0	0.000331813	4.78698e-05	5.72508e-05	0	0	2.55925e-05	0	0	0	Pseudomonodota	Gammaproteobacteria	Enterobacterales	Pectobacteriaceae	Sodalis
ASV_123	0	0	8.29531e-05	4.78698e-05	5.72508e-05	0	0	0	0	0	0	Pseudomonodota	Gammaproteobacteria	Enterobacterales	Pectobacteriaceae	Sodalis
ASV_124	0.00314985	0.000309092	8.29531e-05	0.00110101	0.00601134	1.38904e-05	1.68105e-05	0.00258484	0.000172028	0.000765941	0.000216995	Pseudomonodota	Gammaproteobacteria	Enterobacterales	Erwiniaceae	Pantoea
ASV_125	0	0	0.000414766	4.78698e-05	0.000114502	0	0	0	0	0	0	Pseudomonodota	Gammaproteobacteria	Enterobacterales	Pectobacteriaceae	Sodalis
ASV_126	0	0	0.000373289	0	5.72508e-05	0	0	0	0	0	0	Pseudomonodota	Gammaproteobacteria	Enterobacterales	Pectobacteriaceae	Sodalis
ASV_127	0	0	0.000207383	4.78698e-05	0.000114502	0	0	0	0	0	0	Pseudomonodota	Gammaproteobacteria	Enterobacterales	Pectobacteriaceae	Sodalis
ASV_128	3.84128e-05	0	0.000207383	0	5.72508e-05	0	0	0	0	0	0	Pseudomonodota	Gammaproteobacteria	Enterobacterales	Pectobacteriaceae	Sodalis
ASV_129	0	0	4.14766e-05	0	0.000114502	0	0	0	0	0	0	Pseudomonodota	Gammaproteobacteria	Enterobacterales	Pectobacteriaceae	Sodalis
ASV_130	0	0	0.00012443	0	0	0	0	0	0	0	0	Pseudomonodota	Gammaproteobacteria	Enterobacterales	Pectobacteriaceae	Sodalis
ASV_131	0	0	8.29531e-05	0	0.000114502	0	0	0	0	0	0	Pseudomonodota	Gammaproteobacteria	Enterobacterales	Pectobacteriaceae	Sodalis
ASV_132	0	0	0.00012443	0	5.72508e-05	0	0	0	4.30071e-05	0	0	Pseudomonodota	Gammaproteobacteria	Enterobacterales	Pectobacteriaceae	Sodalis
ASV_133	0	0	0.00012443	0	0.000114502	0	0	2.55925e-05	0	0	0	Pseudomonodota	Gammaproteobacteria	Enterobacterales	Pectobacteriaceae	Sodalis
ASV_134	0	0	4.14766e-05	4.78698e-05	5.72508e-05	0	0	0	0	0	0	Pseudomonodota	Gammaproteobacteria	Enterobacterales	Pectobacteriaceae	Sodalis
ASV_135	0	0	0.00012443	0	0	0	0	0	0	0	0	Pseudomonodota	Gammaproteobacteria	Enterobacterales	Pectobacteriaceae	Sodalis
ASV_136	0	0	8.29531e-05	0	5.72508e-05	0	0	0	0	0	0	Pseudomonodota	Gammaproteobacteria	Enterobacterales	Pectobacteriaceae	Sodalis
ASV_137	0	0	0.00012443	4.78698e-05	0	0	0	2.55925e-05	0	0	0	Pseudomonodota	Gammaproteobacteria	Enterobacterales	Pectobacteriaceae	Sodalis
ASV_138	0	0	0.000207383	9.57396e-05	0	0	0	0	0	0	0	Pseudomonodota	Gammaproteobacteria	Enterobacterales	Pectobacteriaceae	Sodalis
ASV_140	0	0	4.14766e-05	0	0.000114502	0	0	0	0	0	0	Pseudomonodota	Gammaproteobacteria	Enterobacterales	Pectobacteriaceae	Sodalis
ASV_141	0.000115238	4.4156e-05	0.00012443	4.78698e-05	0.000286254	0	0	0.00030711	8.60141e-05	0	0.000195296	Pseudomonodota	Gammaproteobacteria	Enterobacterales	Enterobacteriaceae	Yokenella
ASV_142	0	0	8.29531e-05	4.78698e-05	0	0	0	2.55925e-05	0	0	0	Pseudomonodota	Gammaproteobacteria	Enterobacterales	Pectobacteriaceae	Sodalis
ASV_143	0	0	0.000165906	4.78698e-05	0	0	0	0	0	0	0	Pseudomonodota	Gammaproteobacteria	Enterobacterales	Pectobacteriaceae	Sodalis
ASV_145	0	0	0.000290336	4.78698e-05	0.000114502	0	0	0	0	0	0	Pseudomonodota	Gammaproteobacteria	Enterobacterales	Pectobacteriaceae	Sodalis
ASV_146	0	0	0.000248859	0	0	0	0	0	0	0	0	Pseudomonodota	Gammaproteobacteria	Enterobacterales	Pectobacteriaceae	Sodalis
ASV_147	0	0	0.000207383	4.78698e-05	5.72508e-05	0	0	0	4.30071e-05	0	0	Pseudomonodota	Gammaproteobacteria	Enterobacterales	Pectobacteriaceae	Sodalis
ASV_148	0	0	0.000165906	0	0	0	0	0	0	0	0	Pseudomonodota	Gammaproteobacteria	Enterobacterales	Pectobacteriaceae	Sodalis
ASV_149	0	0	8.29531e-05	4.78698e-05	0.000114502	0	0	0	0	0	0	Pseudomonodota	Gammaproteobacteria	Enterobacterales	Pectobacteriaceae	Sodalis
ASV_150	3.84128e-05	0	0.000165906	0	0.000114502	0	0	0	0	0	0	Pseudomonodota	Gammaproteobacteria	Enterobacterales	Pectobacteriaceae	Sodalis
ASV_153	0	0	0.000290336	4.78698e-05	0.000114502	0	0	0	0	0	0	Pseudomonodota	Gammaproteobacteria	Enterobacterales	Pectobacteriaceae	Sodalis
ASV_154	0	0	0.00012443	0	0	0	0	0	0	0	0	Pseudomonodota	Gammaproteobacteria	Enterobacterales	Pectobacteriaceae	Sodalis
ASV_155	0	0	0.00012443	0	5.72508e-05	0	0	0	0	0	0	Pseudomonodota	Gammaproteobacteria	Enterobacterales	Pectobacteriaceae	Sodalis
ASV_156	3.84128e-05	0	8.29531e-05	0	0.000114502	0	0	0	0	0	0	Pseudomonodota	Gammaproteobacteria	Enterobacterales	Pectobacteriaceae	Sodalis
ASV_158	0	0	0	0.00215414	0	0	0	0	0	0	0	Pseudomonodota	Gammaproteobacteria	Enterobacterales	Yersiniaceae	Serratia
ASV_159	0	0	0.00012443	0	0.000114502	0	0	0	0	0	0	Pseudomonodota	Gammaproteobacteria	Enterobacterales	Pectobacteriaceae	Sodalis
ASV_160	0	0	8.29531e-05	4.78698e-05	0	0	0	0	0	0	0	Pseudomonodota	Gammaproteobacteria	Enterobacterales	Pectobacteriaceae	Sodalis
ASV_161	0.000499366	0.000529872	0	0.000191479	0.000286254	0.000736193	0.000596774	0.000383887	8.60141e-05	0.000478713	0.000368892	Pseudomonodota	Gammaproteobacteria	Enterobacterales	Erwiniaceae	Pantoea
ASV_162	0	0	8.29531e-05	0	5.72508e-05	0	0	0	0	0	0	Pseudomonodota	Gammaproteobacteria	Enterobacterales	Pectobacteriaceae	Sodalis
ASV_163	0	0	0.000207383	4.78698e-05	0.000171752	0	0	0	0	0	0	Pseudomonodota	Gammaproteobacteria	Enterobacterales	Pectobacteriaceae	Sodalis
ASV_166	0	0	0.00012443	4.78698e-05	0	0	0	0	0	0	0	Pseudomonodota	Gammaproteobacteria	Enterobacterales	Pectobacteriaceae	Sodalis
ASV_167	3.84128e-05	0	0.000165906	0	0.000114502	0	0	0	0	0	0	Pseudomonodota	Gammaproteobacteria	Enterobacterales	Pectobacteriaceae	Sodalis
ASV_168	0	0	8.29531e-05	0	0.000171752	0	0	0	0	0	0	Pseudomonodota	Gammaproteobacteria	Enterobacterales	Pectobacteriaceae	Sodalis
ASV_170	3.84128e-05	0	4.14766e-05	9.57396e-05	0.000229003	0	0	0	0	0	0	Pseudomonodota	Gammaproteobacteria	Enterobacterales	Pectobacteriaceae	Sodalis
ASV_171	0	0	0.00012443	0	0.000171752	0	0	0	0	0	0	Pseudomonodota	Gammaproteobacteria	Enterobacterales	Pectobacteriaceae	Sodalis
ASV_172	0	0	0.000248859	0	5.72508e-05	0	0	0	0	0	0	Pseudomonodota	Gammaproteobacteria	Enterobacterales	Pectobacteriaceae	Sodalis
ASV_174	3.84128e-05	0	0.000248859	9.57396e-05	5.72508e-05	0	0	2.55925e-05	0	0	0	Pseudomonodota	Gammaproteobacteria	Enterobacterales	Pectobacteriaceae	Sodalis
ASV_176	0	0	0	0.0229775	0.000114502	0	0	0	0	0	0	Pseudomonodota	Gammaproteobacteria	Enterobacterales	Yersiniaceae	Serratia
ASV_178	3.84128e-05	0	0.000290336	4.78698e-05	0	0	0	2.55925e-05	0	0	0	Pseudomonodota	Gammaproteobacteria	Enterobacterales	Pectobacteriaceae	Sodalis
ASV_179	0.000307302	0.000662339	0	0.000143609	0.000171752	0.000347261	0.000521127	0.000358295	0.000129021	0.000574456	0.000412291	Pseudomonodota	Gammaproteobacteria	Enterobacterales	Erwiniaceae	Pantoea
ASV_180	0	0	0.00012443	0	0.000114502	0	0	0	0	0	0	Pseudomonodota	Gammaproteobacteria	Enterobacterales	Pectobacteriaceae	Sodalis
ASV_181	3.84128e-05	0	0.000248859	0	0.000114502	0	0	2.55925e-05	0	0	0	Pseudomonodota	Gammaproteobacteria	Enterobacterales	Pectobacteriaceae	Sodalis
ASV_182	0.000998732	0.000485716	0	0.000287219	0.00108777	0.000222247	0.000243753	0.00138199	0.000129021	0.000893598	0.00045569	Pseudomonodota	Gammaproteobacteria	Enterobacterales	Erwiniaceae	Pantoea
ASV_183	0	0	8.29531e-05	0	5.72508e-05	0	0	0	0	0	0	Pseudomonodota	Gammaproteobacteria	Enterobacterales	Pectobacteriaceae	Sodalis
ASV_184	0.000307302	0.000750651	0	9.57396e-05	0.000286254	0.00065285	0.000554748	0.000537442	4.30071e-05	0.000574456	0.000499089	Pseudomonodota	Gammaproteobacteria	Enterobacterales	Erwiniaceae	Pantoea
ASV_185	3.84128e-05	0	4.14766e-05	0	0.000114502	0	0	0	0	0	0	Pseudomonodota	Gammaproteobacteria	Enterobacterales	Pectobacteriaceae	Sodalis
ASV_186	0	0	8.29531e-05	4.78698e-05	0	0	0	0	0	0	0	Pseudomonodota	Gammaproteobacteria	Enterobacterales	Pectobacteriaceae	Sodalis
ASV_187	0	0	0.00012443	0	5.72508e-05	0	0	2.55925e-05	0	0	0	Pseudomonodota	Gammaproteobacteria	Enterobacterales	Pectobacteriaceae	Sodalis
ASV_188	0	0	0.000622148	0	0.000286254	0	0	0	0	0	0	Pseudomonodota	Gammaproteobacteria	Enterobacterales	Pectobacteriaceae	Sodalis
ASV_189	3.84128e-05	0	0.000331813	0	5.72508e-05	0	0	2.55925e-05	0	0	0	Pseudomonodota	Gammaproteobacteria	Enterobacterales	Pectobacteriaceae	Sodalis
ASV_190	0	0	0.000165906	0	0.000114502	0	0	0	0	0	0	Pseudomonodota	Gammaproteobacteria	Enterobacterales	Pectobacteriaceae	Sodalis
ASV_191	0.00341874	0.000750651	0	0.000670177	0.00309154	0.000152795	0.000193321	0.00299432	0.000473078	0.000957426	0.000347192	Pseudomonodota	Gammaproteobacteria	Enterobacterales	Erwiniaceae	Pantoea
ASV_192	0.000460953	0.000397404	0	0.000191479	0.000171752	0.000611179	0.000546342	0.000383887	0.000129021	0.000510627	0.000390591	Pseudomonodota	Gammaproteobacteria	Enterobacterales	Erwiniaceae	Pantoea
ASV_193	3.84128e-05	0	8.29531e-05	4.78698e-05	5.72508e-05	0	0	0	0	0	0	Pseudomonodota	Gammaproteobacteria	Enterobacterales	Pectobacteriaceae	Sodalis
ASV_195	0	0	0	0	0.000114502	0	0	0	0	0	0	Pseudomonodota	Gammaproteobacteria	Enterobacterales	Pectobacteriaceae	Sodalis
ASV_198	3.84128e-05	0	0.000290336	4.78698e-05	0	0	0	0	0	0	0	Pseudomonodota	Gammaproteobacteria	Enterobacterales	Pectobacteriaceae	Sodalis
ASV_201	0	0	0.000539195	0	0	0	0	0	0	0	0	Pseudomonodota	Gammaproteobacteria	Enterobacterales	Pectobacteriaceae	Sodalis
ASV_202	0	0	0.000207383	0	0	0	0	2.55925e-05	0	0	0	Pseudomonodota	Gammaproteobacteria	Enterobacterales	Pectobacteriaceae	Sodalis
ASV_203	3.84128e-05	0	0.000746578	0.000191479	5.72508e-05	0	0	0	0	0	0	Pseudomonodota	Gammaproteobacteria	Enterobacterales	Pectobacteriaceae	Sodalis
ASV_204	0	0	0.00012443	0	0	0	0	0	0	0	0	Pseudomonodota	Gammaproteobacteria	Enterobacterales	Pectobacteriaceae	Sodalis
ASV_205	0	0	8.29531e-05	0	5.72508e-05	0	0	0	0	0	0	Pseudomonodota	Gammaproteobacteria	Enterobacterales	Pectobacteriaceae	Sodalis
ASV_206	0	0	0.000207383	0	5.72508e-05	0	0	0	0	0	0	Pseudomonodota	Gammaproteobacteria	Enterobacterales	Pectobacteriaceae	Sodalis
ASV_207	3.84128e-05	0	8.29531e-05	0	5.72508e-05	0	0	0	0	0	0	Pseudomonodota	Gammaproteobacteria	Enterobacterales	Pectobacteriaceae	Sodalis
ASV_208	0	0	8.29531e-05	9.57396e-05	0	0	0	0	0	3.19142e-05	0	Pseudomonodota	Gammaproteobacteria	Enterobacterales	Pectobacteriaceae	Sodalis
ASV_210	0	0	0.000456242	4.78698e-05	0.000114502	0	0	2.55925e-05	0	0	0	Pseudomonodota	Gammaproteobacteria	Enterobacterales	Pectobacteriaceae	Sodalis
ASV_211	0	0	8.29531e-05	0	5.72508e-05	0	0	2.55925e-05	0	0	0	Pseudomonodota	Gammaproteobacteria	Enterobacterales	Pectobacteriaceae	Sodalis
ASV_213	3.84128e-05	0	0.000248859	0.000143609	0.000114502	0	0	0	0	0	0	Pseudomonodota	Gammaproteobacteria	Enterobacterales	Pectobacteriaceae	Sodalis
ASV_215	0.00303461	4.4156e-05	4.14766e-05	0.00105314	0.00269079	0	8.40527e-06	0.00212417	0.000301049	0.000702113	0.000238695	Pseudomonodota	Gammaproteobacteria	Enterobacterales	Erwiniaceae	Pantoea
ASV_217	0	0	8.29531e-05	0	5.72508e-05	0	0	2.55925e-05	0	0	0	Pseudomonodota	Gammaproteobacteria	Enterobacterales	Pectobacteriaceae	Sodalis
ASV_218	3.84128e-05	0	0.000663625	4.78698e-05	0.000229003	0	0	2.55925e-05	0	0	0	Pseudomonodota	Gammaproteobacteria	Enterobacterales	Pectobacteriaceae	Sodalis
ASV_219	0.000653017	0.000838963	0	0	0.000343505	0.000486165	0.000487506	0.000281517	0	0.000414885	0.000520788	Pseudomonodota	Gammaproteobacteria	Enterobacterales	Erwiniaceae	Pantoea
ASV_220	3.84128e-05	0	0	0.00105314	0	0	0	0	0	0	0	Pseudomonodota	Gammaproteobacteria	Enterobacterales	Yersiniaceae	Serratia
ASV_221	0.000153651	0.000264936	0	0.000143609	0.000229003	0.000416713	0.000395048	0.000435072	0.000172028	0.000478713	0.000477389	Pseudomonodota	Gammaproteobacteria	Enterobacterales	Erwiniaceae	Pantoea
ASV_222	3.84128e-05	0	0.000331813	9.57396e-05	0.000171752	0	0	0	0	0	0	Pseudomonodota	Gammaproteobacteria	Enterobacterales	Pectobacteriaceae	Sodalis
ASV_223	0.000384128	0.000618183	0	0.000191479	0.000114502	0.000472275	0.000437074	0.00030711	0.000129021	0.000351056	0.000238695	Pseudomonodota	Gammaproteobacteria	Enterobacterales	Erwiniaceae	Pantoea
ASV_224	3.84128e-05	0	0.000580672	4.78698e-05	0.000458007	0	0	0	0	0	2.16995e-05	Pseudomonodota	Gammaproteobacteria	Enterobacterales	Pectobacteriaceae	Sodalis
ASV_225	7.68256e-05	0	0.000456242	0	0.000229003	0	0	5.11849e-05	0	0	0	Pseudomonodota	Gammaproteobacteria	Enterobacterales	Pectobacteriaceae	Sodalis
ASV_227	0.000345715	0.000309092	0	0.000765917	0.000171752	0	0	0.000358295	0.00963358	0.000287228	0.00618436	Pseudomonodota	Gammaproteobacteria	Enterobacterales	Erwiniaceae	Pantoea
ASV_229	0	0	0.00012443	0	5.72508e-05	0	0	0	0	0	0	Pseudomonodota	Gammaproteobacteria	Enterobacterales	Pectobacteriaceae	Sodalis
ASV_230	0.000115238	0.000353248	0	4.78698e-05	5.72508e-05	0.000208356	0.000294184	0.000179147	0	0.000287228	0.000260394	Pseudomonodota	Gammaproteobacteria	Enterobacterales	Erwiniaceae	Pantoea
ASV_231	3.84128e-05	0	0.000331813	4.78698e-05	0.000171752	0	0	0	0	0	0	Pseudomonodota	Gammaproteobacteria	Enterobacterales	Pectobacteriaceae	Sodalis
ASV_233	0.000192064	0.000574027	0	4.78698e-05	0.000171752	0.000347261	0.000605179	0.000281517	0	0.000510627	0.000238695	Pseudomonodota	Gammaproteobacteria	Enterobacterales	Erwiniaceae	Pantoea
ASV_235	0.000384128	0.00044156	0	4.78698e-05	0.000171752	0.000500056	0.000537937	0.00030711	0	0.000255314	0.000260394	Pseudomonodota	Gammaproteobacteria	Enterobacterales	Erwiniaceae	Pantoea
ASV_236	0	0	8.29531e-05	0	5.72508e-05	0	0	0	0	0	0	Pseudomonodota	Gammaproteobacteria	Enterobacterales	Pectobacteriaceae	Sodalis
ASV_237	0.000153651	0.000397404	0	0.000191479	0.000114502	0.000250028	0.000344616	0.000383887	8.60141e-05	0.000542542	0.000260394	Pseudomonodota	Gammaproteobacteria	Enterobacterales	Erwiniaceae	Pantoea
ASV_239	0	0	0	0	0	0	0	0	0.0067091	0	0	Pseudomonodota	Gammaproteobacteria	Enterobacterales	Erwiniaceae	Pantoea
ASV_240	3.84128e-05	0	8.29531e-05	0	0.000286254	0	0	2.55925e-05	0	0	0	Pseudomonodota	Gammaproteobacteria	Enterobacterales	Pectobacteriaceae	Sodalis
ASV_241	0.000192064	0.000309092	0	0	5.72508e-05	0.000194466	0.000268969	0.000230332	4.30071e-05	0.000255314	0.000195296	Pseudomonodota	Gammaproteobacteria	Enterobacterales	Erwiniaceae	Pantoea
ASV_242	3.84128e-05	0	0.000290336	0	0	0	0	0	0	0	0	Pseudomonodota	Gammaproteobacteria	Enterobacterales	Pectobacteriaceae	Sodalis
ASV_243	0	0	0	0.00473911	5.72508e-05	0	0	0	0	0	0	Pseudomonodota	Gammaproteobacteria	Enterobacterales	Yersiniaceae	Serratia
ASV_245	0	0	0.000248859	0	0	0	0	0	0	0	0	Pseudomonodota	Gammaproteobacteria	Enterobacterales	Pectobacteriaceae	Sodalis
ASV_246	0.000307302	0.000132468	0	0.000143609	5.72508e-05	0.000430603	0.000470695	0.000358295	0.000129021	0.000287228	0.000130197	Pseudomonodota	Gammaproteobacteria	Enterobacterales	Erwiniaceae	Pantoea
ASV_248	0	0	0.00012443	0	0.000171752	0	0	2.55925e-05	0	0	0	Pseudomonodota	Gammaproteobacteria	Enterobacterales	Pectobacteriaceae	Sodalis
ASV_250	0	0	0.000331813	0	0.000229003	0	0	0	0	0	0	Pseudomonodota	Gammaproteobacteria	Enterobacterales	Pectobacteriaceae	Sodalis
ASV_251	0.000192064	0.000176624	0	0	0	0.000236137	0.000353021	7.67774e-05	8.60141e-05	0.000159571	0.000282094	Pseudomonodota	Gammaproteobacteria	Enterobacterales	Erwiniaceae	Pantoea
ASV_252	0	0	0.00012443	0	5.72508e-05	0	0	0	0	0	0	Pseudomonodota	Gammaproteobacteria	Enterobacterales	Pectobacteriaceae	Sodalis
ASV_253	0	0	0.00012443	0	5.72508e-05	0	0	5.11849e-05	0	0	0	Pseudomonodota	Gammaproteobacteria	Enterobacterales	Pectobacteriaceae	Sodalis
ASV_254	0	0	8.29531e-05	0	0.000114502	0	0	0	0	0	0	Pseudomonodota	Gammaproteobacteria	Enterobacterales	Pectobacteriaceae	Sodalis
ASV_255	0.000115238	0	0.000248859	4.78698e-05	0.000114502	0	0	0	0	0	0	Pseudomonodota	Gammaproteobacteria	Enterobacterales	Pectobacteriaceae	Sodalis
ASV_256	0.000422541	0.00022078	0	9.57396e-05	0.000171752	0.000291699	0.000395048	0.000281517	0.000172028	0.000446799	0.000325493	Pseudomonodota	Gammaproteobacteria	Enterobacterales	Erwiniaceae	Pantoea
ASV_257	3.84128e-05	0	0.000207383	9.57396e-05	0.000229003	0	0	0	0	0	0	Pseudomonodota	Gammaproteobacteria	Enterobacterales	Pectobacteriaceae	Sodalis
ASV_259	0	0	0.000207383	4.78698e-05	5.72508e-05	0	0	0	0	0	0	Pseudomonodota	Gammaproteobacteria	Enterobacterales	Pectobacteriaceae	Sodalis
ASV_260	0	0	0.000248859	0	0	0	0	0	0	0	2.16995e-05	Pseudomonodota	Gammaproteobacteria	Enterobacterales	Pectobacteriaceae	Sodalis
ASV_261	7.68256e-05	0.000176624	0	0	0	0.000125014	0.000176511	7.67774e-05	0	0.000127657	0.000108498	Pseudomonodota	Gammaproteobacteria	Enterobacterales	Erwiniaceae	Pantoea
ASV_262	0.000115238	0.000176624	0	0	5.72508e-05	0.000263918	0.000226942	0.000179147	0	0.000319142	0.000151897	Pseudomonodota	Gammaproteobacteria	Enterobacterales	Erwiniaceae	Pantoea
ASV_264	3.84128e-05	0	0.000497719	9.57396e-05	0.000343505	0	0	0	0	0	0	Pseudomonodota	Gammaproteobacteria	Enterobacterales	Pectobacteriaceae	Sodalis
ASV_265	0	0	0.000373289	0	5.72508e-05	0	0	0	0	0	0	Pseudomonodota	Gammaproteobacteria	Enterobacterales	Pectobacteriaceae	Sodalis
ASV_266	0	0	0.000165906	0	0.000114502	0	0	2.55925e-05	0	0	0	Pseudomonodota	Gammaproteobacteria	Enterobacterales	Pectobacteriaceae	Sodalis
ASV_267	3.84128e-05	0	0	0.0250359	0	0	0	2.55925e-05	0	0	0	Pseudomonodota	Gammaproteobacteria	Enterobacterales	Yersiniaceae	Serratia
ASV_268	0	0	4.14766e-05	0	0.000114502	0	0	0	0	0	0	Pseudomonodota	Gammaproteobacteria	Enterobacterales	Pectobacteriaceae	Sodalis
ASV_269	0	0	0.000248859	0	5.72508e-05	0	0	0	0	0	0	Pseudomonodota	Gammaproteobacteria	Enterobacterales	Pectobacteriaceae	Sodalis
ASV_271	0.000422541	0.00044156	0	0.000143609	0.000343505	0.000416713	0.000428669	0.00020474	0.000129021	0.000191485	0.000564187	Pseudomonodota	Gammaproteobacteria	Enterobacterales	Erwiniaceae	Pantoea
ASV_272	0	0	0.00012443	0	0	0	0	0	0	0	0	Pseudomonodota	Gammaproteobacteria	Enterobacterales	Pectobacteriaceae	Sodalis
ASV_273	0.000115238	4.4156e-05	0.000705102	0.0082336	0.000916013	0	0	5.11849e-05	4.30071e-05	0	0	Pseudomonodota	Gammaproteobacteria	Enterobacterales	Pectobacteriaceae	Sodalis
ASV_274	0	0	0.000456242	4.78698e-05	0.000171752	0	0	0	0	0	0	Pseudomonodota	Gammaproteobacteria	Enterobacterales	Pectobacteriaceae	Sodalis
ASV_276	0	0	4.14766e-05	0	5.72508e-05	0	0	0	4.30071e-05	0	0	Pseudomonodota	Gammaproteobacteria	Enterobacterales	Pectobacteriaceae	Sodalis
ASV_277	3.84128e-05	0	0.000290336	0	5.72508e-05	0	0	0	0	0	0	Pseudomonodota	Gammaproteobacteria	Enterobacterales	Pectobacteriaceae	Sodalis
ASV_278	3.84128e-05	0	0.000414766	0	0	0	0	2.55925e-05	0	0	0	Pseudomonodota	Gammaproteobacteria	Enterobacterales	Pectobacteriaceae	Sodalis
ASV_280	0.000115238	8.83119e-05	0	0	0.000114502	0.000222247	0.0003194	0.000358295	0	0.000319142	0.000325493	Pseudomonodota	Gammaproteobacteria	Enterobacterales	Erwiniaceae	Pantoea
ASV_282	0	0	0.000331813	4.78698e-05	5.72508e-05	0	0	0	0	0	0	Pseudomonodota	Gammaproteobacteria	Enterobacterales	Pectobacteriaceae	Sodalis
ASV_283	0	0	0	0.00856869	0.000171752	0	0	0	0	0	0	Pseudomonodota	Gammaproteobacteria	Enterobacterales	Pectobacteriaceae	Sodalis
ASV_284	0.000192064	0.000176624	0	0	0	0.000277809	0.000218537	0.000255925	4.30071e-05	0.0002234	0.000238695	Pseudomonodota	Gammaproteobacteria	Enterobacterales	Erwiniaceae	Pantoea
ASV_285	7.68256e-05	0	0.000207383	4.78698e-05	0.000171752	0	0	2.55925e-05	0	0	0	Pseudomonodota	Gammaproteobacteria	Enterobacterales	Pectobacteriaceae	Sodalis
ASV_286	0	0	0	0	0	0	0	0	0	0.000191485	0	Bacillota	Bacilli	Bacillales	Bacillaceae	Bacillus
ASV_287	0	0	0.000248859	9.57396e-05	5.72508e-05	0	0	0	0	0	0	Pseudomonodota	Gammaproteobacteria	Enterobacterales	Pectobacteriaceae	Sodalis
ASV_288	0	0	0.000207383	0	5.72508e-05	0	0	0	0	3.19142e-05	0	Pseudomonodota	Gammaproteobacteria	Enterobacterales	Pectobacteriaceae	Sodalis
ASV_289	0	0	0.000165906	0	0.000114502	0	0	2.55925e-05	0	0	0	Pseudomonodota	Gammaproteobacteria	Enterobacterales	Pectobacteriaceae	Sodalis
ASV_290	0	0	0.000248859	0	0.000229003	0	0	0	0	0	0	Pseudomonodota	Gammaproteobacteria	Enterobacterales	Pectobacteriaceae	Sodalis
ASV_291	0	0	0.000165906	0	0.000229003	0	0	0	0	0	0	Pseudomonodota	Gammaproteobacteria	Enterobacterales	Pectobacteriaceae	Sodalis
ASV_292	0	0	8.29531e-05	0	0	0	0	7.67774e-05	0	0	0	Pseudomonodota	Gammaproteobacteria	Enterobacterales	Enterobacteriaceae	Yokenella
ASV_293	0	0	0.000414766	0	0.000171752	0	0	0	0	0	0	Pseudomonodota	Gammaproteobacteria	Enterobacterales	Pectobacteriaceae	Sodalis
ASV_294	0.000192064	0	0	0	5.72508e-05	0.000125014	0.000117674	0.00010237	0	0.000159571	0.000130197	Pseudomonodota	Gammaproteobacteria	Enterobacterales	Erwiniaceae	Pantoea
ASV_296	0.000115238	0.000176624	0	0	5.72508e-05	0.000152795	0.000134484	0.00020474	0	0.000319142	0.000195296	Pseudomonodota	Gammaproteobacteria	Enterobacterales	Erwiniaceae	Pantoea
ASV_298	0.000115238	8.83119e-05	0	4.78698e-05	0	0.000138904	0.000210132	0.000230332	0	0.000127657	4.3399e-05	Pseudomonodota	Gammaproteobacteria	Enterobacterales	Erwiniaceae	Pantoea
ASV_299	0	8.83119e-05	0	0.0309239	0.000171752	0	0	0	0	0	0	Pseudomonodota	Gammaproteobacteria	Enterobacterales	Erwiniaceae	Siccibacter
ASV_300	0.000115238	0.000132468	0	9.57396e-05	0.000171752	0.000138904	0.000134484	0.00020474	0	0.000255314	0.000173596	Pseudomonodota	Gammaproteobacteria	Enterobacterales	Erwiniaceae	Pantoea
ASV_301	0	0	0	9.57396e-05	5.72508e-05	0	0	0	0	0	0	Pseudomonodota	Gammaproteobacteria	Enterobacterales	Pectobacteriaceae	Sodalis
ASV_303	0	0	0.00012443	0	0	0	0	0	0	0	0	Pseudomonodota	Gammaproteobacteria	Enterobacterales	Pectobacteriaceae	Sodalis
ASV_304	3.84128e-05	0.000132468	0	0	0	0.000125014	0.000168105	0.000127962	4.30071e-05	0.000159571	0.000108498	Pseudomonodota	Gammaproteobacteria	Enterobacterales	Erwiniaceae	Pantoea
ASV_305	0	0	0	0.0096697	0.000171752	0	0	0	0	0	0	Pseudomonodota	Gammaproteobacteria	Enterobacterales	Pectobacteriaceae	Sodalis
ASV_306	0.000153651	0.000132468	0	9.57396e-05	0.000171752	0.000125014	0.000168105	0.000179147	4.30071e-05	9.57426e-05	0.000195296	Pseudomonodota	Gammaproteobacteria	Enterobacterales	Erwiniaceae	Pantoea
ASV_307	0	0	8.29531e-05	4.78698e-05	0.000114502	0	0	0	0	0	0	Pseudomonodota	Gammaproteobacteria	Enterobacterales	Pectobacteriaceae	Sodalis
ASV_308	0.000153651	0.000132468	0	9.57396e-05	0	8.33426e-05	0.000201726	0.000281517	8.60141e-05	3.19142e-05	0.000195296	Pseudomonodota	Gammaproteobacteria	Enterobacterales	Erwiniaceae	Pantoea
ASV_309	0	0	0.00012443	0	0	0	0	0	0	0	0	Pseudomonodota	Gammaproteobacteria	Enterobacterales	Pectobacteriaceae	Sodalis
ASV_310	0	4.4156e-05	0.000331813	0	0	0	0	2.55925e-05	0	0	0	Pseudomonodota	Gammaproteobacteria	Enterobacterales	Pectobacteriaceae	Sodalis
ASV_311	7.68256e-05	0.000309092	0	0	0	0.000194466	0.000126079	0.000153555	4.30071e-05	0.0002234	0.000130197	Pseudomonodota	Gammaproteobacteria	Enterobacterales	Erwiniaceae	Pantoea
ASV_313	0.000115238	8.83119e-05	0	4.78698e-05	5.72508e-05	0.000166685	0.000260563	0.000179147	0	6.38284e-05	0.000130197	Pseudomonodota	Gammaproteobacteria	Enterobacterales	Erwiniaceae	Pantoea
ASV_315	0.000268889	0	0.000539195	0.000239349	0.00251904	0	0	0.000255925	4.30071e-05	0	0	Pseudomonodota	Gammaproteobacteria	Enterobacterales	Pectobacteriaceae	Sodalis
ASV_316	3.84128e-05	0	0	0	0.000114502	0.000180576	0.000193321	7.67774e-05	0	0.000127657	0.000130197	Pseudomonodota	Gammaproteobacteria	Enterobacterales	Erwiniaceae	Pantoea
ASV_318	0	0	0	4.78698e-05	5.72508e-05	0	2.52158e-05	5.11849e-05	0	6.38284e-05	0.0131716	Pseudomonodota	Gammaproteobacteria	Enterobacterales	Erwiniaceae	Pantoea
ASV_319	0	0	0.000248859	4.78698e-05	0.000114502	0	0	5.11849e-05	0	0	0	Pseudomonodota	Gammaproteobacteria	Enterobacterales	Pectobacteriaceae	Sodalis
ASV_320	0	0	0	0	0	0	0	0	0.0055049	0	0	Pseudomonodota	Gammaproteobacteria	Enterobacterales	Erwiniaceae	Pantoea
ASV_321	0	0	8.29531e-05	0	0.000171752	0	0	2.55925e-05	0	0	0	Pseudomonodota	Gammaproteobacteria	Enterobacterales	Pectobacteriaceae	Sodalis
ASV_322	0	0	0.000248859	0	0	0	0	0	0	0	0	Pseudomonodota	Gammaproteobacteria	Enterobacterales	Pectobacteriaceae	Sodalis
ASV_324	7.68256e-05	0	0	9.57396e-05	0.000114502	0	0	0	0	0	0	Pseudomonodota	Gammaproteobacteria	Enterobacterales	Pectobacteriaceae	Sodalis
ASV_325	3.84128e-05	0	8.29531e-05	0	5.72508e-05	0	0	0	0	0	0	Pseudomonodota	Gammaproteobacteria	Enterobacterales	Pectobacteriaceae	Sodalis
ASV_326	7.68256e-05	0.000132468	0	4.78698e-05	0	0.000152795	0.000168105	7.67774e-05	8.60141e-05	0.000159571	0.000130197	Pseudomonodota	Gammaproteobacteria	Enterobacterales	Erwiniaceae	Pantoea
ASV_327	0	0	0	0	0	0	0	0	0.0199553	3.19142e-05	2.16995e-05	Pseudomonodota	Gammaproteobacteria	Enterobacterales	Erwiniaceae	Pantoea
ASV_328	0	0	0.00012443	0	0.000171752	0	0	0	0	0	0	Pseudomonodota	Gammaproteobacteria	Enterobacterales	Pectobacteriaceae	Sodalis
ASV_330	0	0	0	0	0	6.94522e-05	0.000176511	0.00010237	0	9.57426e-05	4.3399e-05	Pseudomonodota	Gammaproteobacteria	Enterobacterales	Erwiniaceae	Pantoea
ASV_331	0	0	0.000331813	0	0.000114502	0	0	0	0	0	0	Pseudomonodota	Gammaproteobacteria	Enterobacterales	Pectobacteriaceae	Sodalis
ASV_332	3.84128e-05	0	0	0.00311154	0	0	0	0	0	0	0	Pseudomonodota	Gammaproteobacteria	Enterobacterales	Yersiniaceae	Serratia
ASV_333	7.68256e-05	4.4156e-05	0	0	0	0.000152795	6.72421e-05	5.11849e-05	0	0	6.50985e-05	Pseudomonodota	Gammaproteobacteria	Enterobacterales	Erwiniaceae	Pantoea
ASV_334	0	0	0	0	5.72508e-05	0	0	0	0	0	0.00243034	Pseudomonodota	Gammaproteobacteria	Enterobacterales	Erwiniaceae	Pantoea
ASV_336	0	0	8.29531e-05	0	0.000114502	0	0	0	0	0	0	Pseudomonodota	Gammaproteobacteria	Enterobacterales	Pectobacteriaceae	Sodalis
ASV_338	0.000192064	0	0.000539195	0.000239349	0.000572508	0	0	0.000127962	0	3.19142e-05	2.16995e-05	Pseudomonodota	Gammaproteobacteria	Enterobacterales	Pectobacteriaceae	Sodalis
ASV_339	0	0	0	0	0.000114502	0	0	0	0	3.19142e-05	0	Pseudomonodota	Gammaproteobacteria	Enterobacterales	Pectobacteriaceae	Sodalis
ASV_341	0.00238159	8.83119e-05	0	0.000382958	0.00211828	0	8.40527e-06	0.00258484	0.000301049	0.000765941	0.000260394	Pseudomonodota	Gammaproteobacteria	Enterobacterales	Erwiniaceae	Pantoea
ASV_342	0.000268889	0.00022078	0.000165906	9.57396e-05	0.000114502	0	0	0.000230332	4.30071e-05	0.000159571	0.000151897	Pseudomonodota	Gammaproteobacteria	Enterobacterales	Enterobacteriaceae	NA
ASV_346	0.000307302	8.83119e-05	0	9.57396e-05	5.72508e-05	1.38904e-05	5.04316e-05	7.67774e-05	0.000301049	0.000127657	4.3399e-05	Pseudomonodota	Gammaproteobacteria	Enterobacterales	Erwiniaceae	Pantoea
ASV_347	0	0	0	0.00938248	5.72508e-05	0	0	0	0	0	0	Pseudomonodota	Gammaproteobacteria	Enterobacterales	NA	NA
ASV_357	0	0	4.14766e-05	0	0.000114502	0	0	0	0	0	0	Pseudomonodota	Gammaproteobacteria	Enterobacterales	Pectobacteriaceae	Sodalis
ASV_359	0	0	0	4.78698e-05	0.000171752	0	0	2.55925e-05	0	0	0	Pseudomonodota	Gammaproteobacteria	Enterobacterales	Pectobacteriaceae	Sodalis
ASV_360	0	0	8.29531e-05	4.78698e-05	0	0	0	0	0	0	0	Pseudomonodota	Gammaproteobacteria	Enterobacterales	Pectobacteriaceae	Sodalis
ASV_366	0	0	8.29531e-05	0	5.72508e-05	0	0	2.55925e-05	0	0	0	Pseudomonodota	Gammaproteobacteria	Enterobacterales	Pectobacteriaceae	Sodalis
ASV_372	0	0	0	0	0.000114502	0	0	0	0	0	0	Pseudomonodota	Gammaproteobacteria	Enterobacterales	Pectobacteriaceae	Sodalis
ASV_373	0	0	0	0.00272858	0	0	0	0	0	0	0	Pseudomonodota	Gammaproteobacteria	Enterobacterales	Yersiniaceae	Serratia
ASV_376	0	0	8.29531e-05	4.78698e-05	0.000114502	0	0	0	0	0	0	Pseudomonodota	Gammaproteobacteria	Enterobacterales	Pectobacteriaceae	Sodalis
ASV_379	0	0	8.29531e-05	0	5.72508e-05	0	0	0	0	0	0	Pseudomonodota	Gammaproteobacteria	Enterobacterales	Pectobacteriaceae	Sodalis
ASV_380	0	0	0.000248859	0.000143609	0	0	0	2.55925e-05	0	0	0	Pseudomonodota	Gammaproteobacteria	Enterobacterales	Pectobacteriaceae	Sodalis
ASV_386	0	0	0	0.000335089	5.72508e-05	0	0	0	0	0	0	Pseudomonodota	Gammaproteobacteria	Enterobacterales	Yersiniaceae	Serratia
ASV_389	7.68256e-05	0	0	0	0	1.38904e-05	0	2.55925e-05	0.0123	3.19142e-05	6.50985e-05	Pseudomonodota	Gammaproteobacteria	Enterobacterales	Erwiniaceae	Pantoea
ASV_391	0	0	0	0	0.000114502	0	0	0	0	0	0	Pseudomonodota	Gammaproteobacteria	Enterobacterales	Pectobacteriaceae	Sodalis
ASV_393	0	0	0	0.00598372	0	0	0	0	0	0	0	Pseudomonodota	Gammaproteobacteria	Enterobacterales	Yersiniaceae	Serratia
ASV_399	0	0	4.14766e-05	9.57396e-05	0	0	0	0	0.00765526	0	0	Pseudomonodota	Gammaproteobacteria	Enterobacterales	Erwiniaceae	Pantoea
ASV_400	0	0	0	9.57396e-05	0.000171752	0	0	0	0	0	0	Pseudomonodota	Gammaproteobacteria	Enterobacterales	Pectobacteriaceae	Sodalis
ASV_402	0	0	0.000248859	4.78698e-05	5.72508e-05	0	0	0	0	0	0	Pseudomonodota	Gammaproteobacteria	Enterobacterales	Pectobacteriaceae	Sodalis
ASV_404	0	0	0	0	0	0	8.40527e-06	5.11849e-05	0.000344056	0	0	Pseudomonodota	Gammaproteobacteria	Enterobacterales	NA	NA
ASV_405	0	0	8.29531e-05	0	0.000114502	0	0	0	0	0	0	Pseudomonodota	Gammaproteobacteria	Enterobacterales	Pectobacteriaceae	Sodalis
ASV_413	0	0	4.14766e-05	0	0.000114502	0	0	0	0	0	0	Pseudomonodota	Gammaproteobacteria	Enterobacterales	Pectobacteriaceae	Sodalis
ASV_418	0	0	8.29531e-05	0	0.000229003	0	0	0	0	0	0	Pseudomonodota	Gammaproteobacteria	Enterobacterales	Pectobacteriaceae	Sodalis
ASV_421	3.84128e-05	0	0	0.000143609	5.72508e-05	0	0	0	0	0	0	Pseudomonodota	Gammaproteobacteria	Enterobacterales	Pectobacteriaceae	Sodalis
ASV_423	0	0	0	0	0	1.38904e-05	0	0	0.0101067	0	2.16995e-05	Pseudomonodota	Gammaproteobacteria	Enterobacterales	Erwiniaceae	NA
ASV_432	0	0	0	0.00177118	0.000114502	0	0	0	0	0	0	Pseudomonodota	Gammaproteobacteria	Enterobacterales	NA	NA
ASV_436	0	0	0	0	0	0	0	2.55925e-05	0.0114829	0	0	Pseudomonodota	Gammaproteobacteria	Enterobacterales	Erwiniaceae	NA
ASV_438	3.84128e-05	0	0	0.00627094	0.000171752	0	0	7.67774e-05	0	3.19142e-05	2.16995e-05	Pseudomonodota	Gammaproteobacteria	Enterobacterales	Enterobacteriaceae	Buttiauxella
ASV_444	0	0	8.29531e-05	0	5.72508e-05	0	0	0	0	0	0	Pseudomonodota	Gammaproteobacteria	Enterobacterales	Pectobacteriaceae	Sodalis
ASV_445	0	0	0.00012443	0	0	0	0	2.55925e-05	0	0	4.3399e-05	Pseudomonodota	Gammaproteobacteria	Enterobacterales	Pectobacteriaceae	Sodalis
ASV_451	7.68256e-05	0	4.14766e-05	4.78698e-05	0.000114502	0	0	2.55925e-05	4.30071e-05	0	4.3399e-05	Pseudomonodota	Gammaproteobacteria	Enterobacterales	Enterobacteriaceae	NA
ASV_456	0	0	0.00012443	0	0	0	0	0	0	0	0	Pseudomonodota	Gammaproteobacteria	Enterobacterales	Pectobacteriaceae	Sodalis
ASV_458	0.000268889	0.000353248	0	0.00354236	0.000171752	0	0	0.000255925	0.000215035	6.38284e-05	0.000216995	Pseudomonodota	Gammaproteobacteria	Enterobacterales	NA	NA
ASV_472	0	0	0.00012443	0	0	0	0	0	0	0	0	Pseudomonodota	Gammaproteobacteria	Enterobacterales	Pectobacteriaceae	Sodalis
ASV_479	0	0	0	0	0	0	0	0	0.00202133	0	0	Pseudomonodota	Gammaproteobacteria	Enterobacterales	NA	NA
ASV_485	0	0	0	0.00224988	0	0	0	0	0	0	0	Pseudomonodota	Gammaproteobacteria	Enterobacterales	Pectobacteriaceae	Sodalis
ASV_487	0	0	0	0	0	4.16713e-05	0	0	8.60141e-05	0	6.50985e-05	Pseudomonodota	Gammaproteobacteria	Enterobacterales	Erwiniaceae	Pantoea
ASV_489	0	0	0	0.000191479	0	0	0	0	0	0	0	Pseudomonodota	Gammaproteobacteria	Enterobacterales	Yersiniaceae	Serratia
ASV_492	0	0	0	0.00339876	0	0	0	0	0	0	0	Pseudomonodota	Gammaproteobacteria	Enterobacterales	NA	NA
ASV_493	0	0	8.29531e-05	4.78698e-05	0	0	0	0	0	0	0	Pseudomonodota	Gammaproteobacteria	Enterobacterales	Pectobacteriaceae	Sodalis
ASV_499	3.84128e-05	4.4156e-05	8.29531e-05	4.78698e-05	0.000114502	0	0	7.67774e-05	4.30071e-05	0	8.6798e-05	Pseudomonodota	Gammaproteobacteria	Enterobacterales	Enterobacteriaceae	NA
ASV_503	7.68256e-05	4.4156e-05	0	9.57396e-05	0.000114502	0	0	5.11849e-05	8.60141e-05	0	0	Pseudomonodota	Gammaproteobacteria	Enterobacterales	Erwiniaceae	NA
ASV_508	0	0	8.29531e-05	9.57396e-05	0	0	0	2.55925e-05	0	0	0.000130197	Pseudomonodota	Gammaproteobacteria	Enterobacterales	Erwiniaceae	Pantoea
ASV_516	3.84128e-05	4.4156e-05	4.14766e-05	0	0	0	0	7.67774e-05	0.000258042	9.57426e-05	0.000151897	Pseudomonodota	Gammaproteobacteria	Enterobacterales	Erwiniaceae	NA
ASV_518	0	0	0	0	0	2.77809e-05	0	0	4.30071e-05	0	4.3399e-05	Pseudomonodota	Gammaproteobacteria	Enterobacterales	Erwiniaceae	NA
ASV_521	3.84128e-05	0	0.00012443	0	5.72508e-05	0	0	0	0	0	0	Pseudomonodota	Gammaproteobacteria	Enterobacterales	Erwiniaceae	NA
ASV_527	0	0	0	0	0	0.00133348	8.40527e-06	0	0	0	0	Pseudomonodota	Gammaproteobacteria	Enterobacterales	Erwiniaceae	NA
ASV_533	0.000153651	0	0	4.78698e-05	0.000114502	0	0	0	0	0	0	Bacillota	Bacilli	Lactobacillales	Leuconostocaceae	Leuconostoc
ASV_535	0	0	0	0	0	2.77809e-05	0	0	8.60141e-05	6.38284e-05	0	Pseudomonodota	Gammaproteobacteria	Enterobacterales	Erwiniaceae	Pantoea
ASV_536	0.000422541	8.83119e-05	0	0	0.000458007	0	0	0.000435072	4.30071e-05	0.0002234	4.3399e-05	Pseudomonodota	Gammaproteobacteria	Enterobacterales	Erwiniaceae	NA
ASV_537	0	0	0	0	0	1.38904e-05	0	0	0.000129021	0	6.50985e-05	Pseudomonodota	Gammaproteobacteria	Enterobacterales	Erwiniaceae	Pantoea
ASV_538	0	0	0	0	0.000171752	0	0	0	0	0	0	Bacillota	Bacilli	Lactobacillales	Leuconostocaceae	Leuconostoc
ASV_543	7.68256e-05	0	0	0	0	0	0	2.55925e-05	0.00399966	0	2.16995e-05	Pseudomonodota	Gammaproteobacteria	Enterobacterales	Erwiniaceae	Pantoea
ASV_544	0	0	0	0	0	4.16713e-05	0	0	4.30071e-05	0	8.6798e-05	Pseudomonodota	Gammaproteobacteria	Enterobacterales	Erwiniaceae	Pantoea
ASV_545	0	0	0	0	0	2.77809e-05	0	0	8.60141e-05	0	4.3399e-05	Pseudomonodota	Gammaproteobacteria	Enterobacterales	Erwiniaceae	Pantoea
ASV_556	0	0	0	0	0	0	0	0	0.00352658	0	0	Pseudomonodota	Gammaproteobacteria	Enterobacterales	Erwiniaceae	Pantoea
ASV_577	0	0	0	0	0	0	0	0	0	0	0.000130197	Pseudomonodota	Gammaproteobacteria	Enterobacterales	Erwiniaceae	Pantoea
ASV_586	0	0	0	0.00287219	0.000114502	0	0	0	0	0	0	Pseudomonodota	Gammaproteobacteria	Enterobacterales	Erwiniaceae	Pantoea
ASV_594	3.84128e-05	0	0	0.000143609	0	0	0	2.55925e-05	0	0	0	Pseudomonodota	Gammaproteobacteria	Enterobacterales	Yersiniaceae	Serratia
ASV_596	7.68256e-05	4.4156e-05	0	9.57396e-05	0	0	0	7.67774e-05	4.30071e-05	0	2.16995e-05	Pseudomonodota	Gammaproteobacteria	Enterobacterales	Erwiniaceae	NA
ASV_601	3.84128e-05	0	0	0.000622307	0	0	0	0	0	6.38284e-05	0	Pseudomonodota	Gammaproteobacteria	Enterobacterales	Yersiniaceae	Serratia
ASV_604	3.84128e-05	0	0	0	0	0	0	2.55925e-05	0.000172028	3.19142e-05	2.16995e-05	Pseudomonodota	Gammaproteobacteria	Enterobacterales	NA	NA
ASV_606	0	0	0	0.000191479	0	0	0	0	0	0	0	Pseudomonodota	Gammaproteobacteria	Enterobacterales	Yersiniaceae	Serratia
ASV_608	0	0	0	0.00210627	0.000114502	0	0	2.55925e-05	0	0	0	Pseudomonodota	Gammaproteobacteria	Enterobacterales	Erwiniaceae	NA
ASV_609	0	4.4156e-05	0	9.57396e-05	0	0	0	0	0	0	0	Pseudomonodota	Gammaproteobacteria	Enterobacterales	Yersiniaceae	Serratia
ASV_612	0	0	0	0	0	0	0	0	0.000129021	0	0	Pseudomonodota	Gammaproteobacteria	Enterobacterales	Erwiniaceae	Pantoea
ASV_617	0	0	0	0.000765917	0	0	0	0	0	0	0	Pseudomonodota	Gammaproteobacteria	Enterobacterales	Pectobacteriaceae	Sodalis
ASV_621	0	0	0	0.000526568	5.72508e-05	0	0	0	0	0	0	Pseudomonodota	Gammaproteobacteria	Enterobacterales	Pectobacteriaceae	NA
ASV_633	0	0	0	0.000574438	0	0	0	0	0	0	0	Pseudomonodota	Gammaproteobacteria	Enterobacterales	Yersiniaceae	Serratia
ASV_638	0	0	0	0.000430828	0	0	0	0	0	0	0	Pseudomonodota	Gammaproteobacteria	Enterobacterales	Yersiniaceae	Serratia
ASV_639	3.84128e-05	4.4156e-05	0	4.78698e-05	0	0	0	0	0	0	0	Pseudomonodota	Gammaproteobacteria	Enterobacterales	Enterobacteriaceae	Klebsiella
ASV_653	3.84128e-05	0	0	0.000239349	0	0	0	0	0	0	0	Pseudomonodota	Gammaproteobacteria	Enterobacterales	Enterobacteriaceae	NA
ASV_668	0	0	0	0.00100527	0.000114502	0	0	0	0	0	0	Pseudomonodota	Gammaproteobacteria	Enterobacterales	Pectobacteriaceae	Sodalis
ASV_673	0	0	4.14766e-05	0.000478698	0.000114502	0	0	0	0	0	0	Pseudomonodota	Gammaproteobacteria	Enterobacterales	Pectobacteriaceae	Sodalis
ASV_679	0	0	0	9.57396e-05	0	0	0	5.11849e-05	0	3.19142e-05	0	Pseudomonodota	Gammaproteobacteria	Enterobacterales	Pectobacteriaceae	NA
ASV_688	0	0	0	0.00100527	0	0	0	0	0	0	0	Pseudomonodota	Gammaproteobacteria	Enterobacterales	Yersiniaceae	Serratia
ASV_693	0	0	4.14766e-05	0	0.000114502	0	0	0	0	0	0	Pseudomonodota	Gammaproteobacteria	Enterobacterales	Pectobacteriaceae	Sodalis
ASV_701	0	0	8.29531e-05	0	0.000114502	0	0	0	0	0	0	Pseudomonodota	Gammaproteobacteria	Enterobacterales	Pectobacteriaceae	Sodalis
ASV_705	0.000153651	8.83119e-05	0	0	0.000114502	0	8.40527e-06	0.00010237	4.30071e-05	0	2.16995e-05	Pseudomonodota	Gammaproteobacteria	Enterobacterales	Pectobacteriaceae	Sodalis
ASV_715	0	0	0	0	0.000171752	0	0	0	0	0	0	Pseudomonodota	Gammaproteobacteria	Enterobacterales	NA	NA
ASV_717	0.000115238	0	0	0	0	0	0	0	0	0	0	Pseudomonodota	Gammaproteobacteria	Enterobacterales	Erwiniaceae	NA
ASV_723	0	4.4156e-05	0	0	0.000114502	0	0	0	0	0	0	Pseudomonodota	Gammaproteobacteria	Enterobacterales	Pectobacteriaceae	Sodalis
ASV_727	0	0	8.29531e-05	0	0.000114502	0	0	0	0	0	0	Pseudomonodota	Gammaproteobacteria	Enterobacterales	Pectobacteriaceae	Sodalis
ASV_729	0	0	0	0	0	0	0	0	0.000430071	0	0	Pseudomonodota	Gammaproteobacteria	Enterobacterales	Erwiniaceae	Pantoea
ASV_736	0	0	4.14766e-05	4.78698e-05	0	0	0	0	0	3.19142e-05	0	Pseudomonodota	Gammaproteobacteria	Enterobacterales	Erwiniaceae	NA
ASV_740	0	0	0	0	0.000114502	0	0	0	0	0	0	Pseudomonodota	Gammaproteobacteria	Enterobacterales	Pectobacteriaceae	Sodalis
ASV_773	0	0	8.29531e-05	0	5.72508e-05	0	0	0	0	0	0	Pseudomonodota	Gammaproteobacteria	Enterobacterales	Pectobacteriaceae	Sodalis
ASV_777	0	0	0	0	0.000114502	0	0	0	0	0	0	Pseudomonodota	Gammaproteobacteria	Enterobacterales	Pectobacteriaceae	Sodalis
ASV_794	0	0	8.29531e-05	4.78698e-05	0	0	0	0	0	0	0	Pseudomonodota	Gammaproteobacteria	Enterobacterales	Pectobacteriaceae	Sodalis
ASV_807	7.68256e-05	0	0	0	5.72508e-05	0	0	0	0	0	0	Pseudomonodota	Gammaproteobacteria	Enterobacterales	Erwiniaceae	Pantoea
ASV_840	0	0	0	0	0.000114502	0	0	0	0	0	0	Pseudomonodota	Gammaproteobacteria	Enterobacterales	Pectobacteriaceae	Sodalis
ASV_849	3.84128e-05	0	0	0	5.72508e-05	0	0	0	0	3.19142e-05	0	Pseudomonodota	Gammaproteobacteria	Enterobacterales	Erwiniaceae	NA
ASV_851	0	0	0	0	0	0	0	0	0.000172028	0	0	Pseudomonodota	Gammaproteobacteria	Enterobacterales	Erwiniaceae	Pantoea
ASV_872	0	0	8.29531e-05	0	5.72508e-05	0	0	0	0	0	0	Pseudomonodota	Gammaproteobacteria	Enterobacterales	Pectobacteriaceae	Sodalis
ASV_898	0	0	0	4.78698e-05	0	0	0	0	8.60141e-05	0	0	Pseudomonodota	Gammaproteobacteria	Enterobacterales	Erwiniaceae	Pantoea
ASV_902	3.84128e-05	0	0	0	0.000114502	0	0	0	4.30071e-05	0	0	Pseudomonodota	Gammaproteobacteria	Enterobacterales	Erwiniaceae	NA
ASV_954	0	0	0	0.000143609	0	0	0	0	0	0	0	Pseudomonodota	Gammaproteobacteria	Enterobacterales	NA	NA
ASV_957	0	0	0	0	0	0	0	0	0.000129021	0	0	Pseudomonodota	Gammaproteobacteria	Enterobacterales	Pectobacteriaceae	NA
ASV_1002	0	0	0	0	0.000114502	0	0	0	0	0	0	Pseudomonodota	Gammaproteobacteria	Enterobacterales	Pectobacteriaceae	Sodalis
ASV_1003	0	0	0	0	0.000114502	0	0	0	0	0	0	Pseudomonodota	Gammaproteobacteria	Enterobacterales	NA	NA
ASV_1004	0	0	0	0	0.000114502	0	0	0	0	0	0	Pseudomonodota	Gammaproteobacteria	Enterobacterales	NA	NA

## Sheet: Table S3
Table S3. Relative abundance of all ASV's (>1e-5 relative abundance) detected in the different samples in the RestGut dataset
	Mpumalanga 1 RestGut								Mpumalanga 2 RestGut									Lab population RestGut											Limpopo 3 RestGut											Limpopo 2 RestGut
ASV	Sample_65	Sample_66	Sample_67	Sample_68	Sample_69	Sample_70	Sample_71	Sample_72	Sample_77	Sample_78	Sample_79	Sample_80	Sample_81	Sample_82	Sample_83	Sample_84	Sample_85	Sample11	Sample17	Sample18	Sample19	Sample20	Sample21	Sample_22	Sample23	Sample24	Sample25	Sample26	Sample33	Sample_34	Sample_35	Sample_36	Sample37	Sample_38	Sample_39	Sample40	Sample41	Sample42	Sample43	Sample45	Sample46	Sample47	Sample48	Sample49	Sample50	Sample51	Sample52	Sample53	Sample54
ASV_1	0.977742	0.982803	0.978277	0.918528	0.00470227	0.00107264	0.00817935	0.00274952	0.258115	0.898734	0.982866	0.972008	0.950694	0.982706	0.949686	0.901189	0.0897042	0.0259587	0.0055684	0.00070545	0.00291911	0.00207925	0.00216544	0.443945	0.052683	0.00438348	0.00116666	0.0155784	0.102516	0.922755	0.916428	0.231107	0.802458	0.00787505	0.0458843	0.0015892	0.000183256	0.0692224	0.488981	0.116191	0.538917	0.785844	0.820043	0.0147893	0.0126988	0.807314	0.79315	0.000728627	0.00140173
ASV_2	0	0	0.00187796	0	2.93e-05	0	1.06e-05	0.804317	0.000876396	0	0	0.000162272	0.000859064	9.81e-06	1.23e-05	8.51e-05	0.726645	0.599704	0.685732	0.697513	0.00397135	0.00691129	0.00180767	0.32428	0.0506979	0.574992	0.0030447	0.164679	0.571655	0.000505146	4.59e-05	0.490578	0.00348182	0.725555	0.692439	0.000760053	0.00177148	0.614281	0.138804	0.580743	0.0304336	0.000843389	0.0017806	0.669936	0.656882	0.0031725	0.000443629	0.694705	0.690452
ASV_3	0	7.82e-06	0.000270775	0	9.78e-06	0	0	0.143736	0.00149312	0	0	0	4.99e-05	0	1.23e-05	0	0.124264	0.115771	0.126518	0.134514	0.000814636	0.00134712	0.000282449	0.0613614	0.00882251	0.0911069	0.000540648	0.0330077	0.111031	0.000147334	2.29e-05	0.0962501	0.000512033	0.138535	0.140726	0.000138192	0.000244342	0.111192	0.0245366	0.104876	0.000538648	0	0.000464504	0.12621	0.0774003	0.000403772	0.000118301	0.122065	0.134866
ASV_4	0.000947978	0.00065663	0.000777388	0.00706392	0.528942	0.000807245	0.831794	2.75e-05	0.000746559	0.000557787	0.000761153	0.000730223	0.000439521	0.000372761	0.000443842	0.000276513	6.57e-05	0.000109679	0.000126077	7.56e-05	6.79e-05	2.93e-05	0.0014499	0.0012077	0.00059867	0.000189215	0.000654469	0.000411311	0.000769712	0.00126286	0.00188061	0.000573373	0.00256016	0	0.000164207	0.00071399	0.000488684	0.000227108	0.0167465	0.000424313	0.00403986	0.00304918	0.00278702	6.27e-05	0	0.00478759	0.00881344	0.000101198	0.000166872
ASV_5	0	0	0	0	0	0	0	0	0	0	0	0	0	0	0	0	0	0	0.000210128	2.52e-05	0	2.93e-05	0.508577	0	3.15e-05	0.000315358	0.655664	0.000359897	9.62e-05	0	0	0	0.000614439	0	0	0.768529	0.000366513	9.08e-05	0	0.000247516	0	6.49e-05	0.000232252	0.000219333	0	0.0019035	0	4.05e-05	3.34e-05
ASV_6	1.3e-05	0	4.37e-05	9.49e-06	0.000156416	0.577678	3.18e-05	9.17e-06	0	0.000390451	0	0	0	0	0	0	0	0	0	0	0	0	7.53e-05	2.57e-05	6.3e-05	0	5.69e-05	0	9.62e-05	2.1e-05	2.29e-05	0	0	6.56e-05	0	6.91e-05	0	4.54e-05	4.17e-05	3.54e-05	0	0	0	0	0	0	0.000118301	0	0
ASV_7	0.00179207	0.000125072	7.86e-05	0.000161407	0	0	8.48e-05	9.17e-06	0.000259673	0.000139447	0.00024854	0.000892495	0.000958955	0	0.000123289	1.06e-05	0	1.67e-06	0.00107165	0.000277141	0.315247	0.442967	0.00589376	7.71e-05	0	0	0.000170731	0.216195	0	2.1e-05	0.000389881	0.000114675	0	0	0	0	0	9.08e-05	0.000291606	0	0.000538648	0	0	0	0	0.000230727	0.000295753	2.02e-05	0
ASV_8	0.000337636	0	0	0	0	0	0	0	3.25e-05	0	4.66e-05	0	0.000269706	0	1.23e-05	0	0.000131407	0	0.000420256	0.000151168	0.4471	0.314962	0.0281507	7.71e-05	0	0	0.000398372	0.235373	0	0	9.17e-05	7.64e-05	0	6.56e-05	0	0	3.05e-05	9.08e-05	0.000291606	3.54e-05	0.00269324	0	0	0	0.000124906	0.000519136	0.000147876	0	0
ASV_9	1.3e-05	5.47e-05	8.73e-06	3.8e-05	0.343725	0.00130486	0.00176937	0	0.000324591	2.79e-05	4.66e-05	0	9.99e-06	0	2.47e-05	0	9.39e-06	5.02e-06	0	0	0	0	1.88e-05	0.000256957	6.3e-05	0	0	0	0	2.1e-05	9.17e-05	0	0.000102407	0.000393752	2.35e-05	0	0	0	8.33e-05	3.54e-05	0.0010773	6.49e-05	3.87e-05	0	0	0.000115364	0.000147876	0	0.000266996
ASV_10	0.000155832	0.000125072	0.000200898	0.000132923	0	0	0	0	6.49e-05	0.000195225	0.000233006	8.11e-05	0.000149837	0.000127523	0.000221921	0.000233973	2.82e-05	5.86e-06	0.000399244	5.04e-05	0.000203659	0.000146426	0.000282449	0.016214	0.00403315	0.000315358	0.000113821	0.00138817	0.0117862	0.0322662	0.0323831	0.00657467	0.075064	0.000262502	0.00178282	0.000184255	0	0.00676781	0.0443241	0.0118808	0.0495556	0.0764889	0.0711078	0.00162933	0.00195687	0.0738615	0.0762451	4.05e-05	0.000100123
ASV_11	0	0	0	0	0	0	0	8.25e-05	0	0	0	0	0	0	0	0	0.000187725	0.000120563	0.0632066	0.0619788	0.000288517	0.000849269	9.41e-05	0.012077	0.00519898	0.0472722	0.000227641	0.0154242	0.0511858	0	0	0.0156722	0.000204813	0.0234283	0.0241854	0	3.05e-05	0.0536882	0.0123308	0.0507761	0.00242392	6.49e-05	7.74e-05	0.0620711	0.0571655	0.00031725	8.87e-05	0.0640787	0.0622101
ASV_12	0	0	0	0	0	0	0	3.67e-05	0	0	0	0	0	0	0	0	1.88e-05	3.77e-05	0.0619878	0.0610466	0.000356403	0.000614988	0.000225959	0.0100213	0.00472634	0.0505203	0.000227641	0.0151671	0.0479146	8.42e-05	0	0.0157104	0.000204813	0.0254627	0.0230125	6.91e-05	0.000122171	0.0553234	0.0129556	0.0508115	0.00269324	6.49e-05	0.000309669	0.0599718	0.0599967	0.000173045	2.96e-05	0.0606177	0.0628108
ASV_13	2.6e-05	3.13e-05	6.11e-05	5.7e-05	0	0	0	0	0	2.79e-05	3.11e-05	0	4e-05	3.92e-05	2.47e-05	6.38e-05	0	2.51e-06	0.000504308	0.000151168	0.000203659	0.000175711	0.000169469	0.0121798	0.00412767	0.000409965	0	0.00226221	0.00933276	0.0263939	0.0294246	0.0060013	0.0670763	0.000393752	0.00143095	0.00011516	0	0.00481468	0.0382837	0.00958241	0.0350121	0.0620864	0.0671208	0.00128466	0.00112416	0.0632192	0.0611321	8.1e-05	0.000166872
ASV_14	0	7.82e-06	0	0	0.117146	1.11e-05	0.148606	0	0	0	0	0	0	0	0	0	0	0	0	0	0	0	0	0	0	0	0	0	0	0	0	0	0	6.56e-05	0	0	0	0	0	0	0	0	0	0	0	0	0	0	0
ASV_15	0	1.56e-05	8.73e-06	2.85e-05	0.000205297	0.277493	2.12e-05	9.17e-06	0	0.000139447	0	0	9.99e-06	0	0	0	0	1.67e-06	0	0	0	0	1.88e-05	5.14e-05	0	0	0	0	4.81e-05	2.1e-05	2.29e-05	0	0	0	0	0	0	4.54e-05	8.33e-05	3.54e-05	0.000269324	0	3.87e-05	0	0	5.77e-05	0	2.02e-05	0
ASV_16	1.3e-05	0	0	0.000237363	0	0	0	0	0	0	0	0	0	0	0	0	0	0	0.000336205	0	1.7e-05	0	7.53e-05	0	0	0.000126143	0.000227641	0	0.000336749	0	0	0	0	6.56e-05	0	0.000138192	0.572707	0.000136265	4.17e-05	7.07e-05	0.000269324	0	0.000193543	0.000344666	0	0	0	0	0
ASV_17	0	0	0	0	0	0	0	0	6.49e-05	0	0	0	0	0	0	0	0	0	0	0	0.000475205	8.79e-05	0.00280566	0.000822263	0.580458	0.157269	0	0	0	0	0	0	0	6.56e-05	4.69e-05	6.91e-05	0	0	0	0	0	0.000648761	3.87e-05	0	0	0	0	2.02e-05	0
ASV_18	0	7.82e-06	0.000489143	2.85e-05	0	0	0	0.00137476	0	0	1.55e-05	0	8.99e-05	9.81e-06	0	2.13e-05	0.00679563	0.00230661	0.0022904	0	0.00010183	8.79e-05	3.77e-05	0.0422694	0.00189054	0.000220751	5.69e-05	0.000874036	0.0269399	0.000126287	0.000114671	0.0418944	0.000204813	0.00328127	0.0125267	2.3e-05	3.05e-05	0.0143078	0.0314101	0.0180687	0	0.000259504	0.000116126	0.00538932	0.00228995	0.00282641	0.000236602	8.1e-05	0.000367119
ASV_19	0	0	0	0	0	0	0	0.000467418	0	0	0	0	0	0	0	0	0.000197111	0.00992971	0.000105064	5.04e-05	0	0	0	7.71e-05	0	0.000283822	0	0	4.81e-05	0	0	7.64e-05	0	0.000196876	0.000164207	0	0	4.54e-05	0	3.54e-05	0	0	0	0.000344666	0.000124906	0	0	6.07e-05	3.34e-05
ASV_20	2.6e-05	1.56e-05	0	9.49e-06	0.000107536	0.137674	1.06e-05	0	0	2.79e-05	0	0	9.99e-06	0	0	0	0	8.37e-07	0	0	0	0	0	0	0	0	0	0	0	0	0	0	0.000102407	0	0	0	0	0	0	0	0	0	0	0	0	0	0	0	0
ASV_21	0	0	0	0	0	0	0	0	0	0	0	0	0	0	0	0	0	0	4.2e-05	0	0	0	0.09366	0	6.3e-05	0	0.124634	0.000102828	0	0	0	0	0	0	2.35e-05	0.0022341	3.05e-05	0	4.17e-05	7.07e-05	0	0.000194628	0	3.13e-05	0	0.000346091	0	2.02e-05	0
ASV_22	0	0	0.000314449	0	0	1.11e-05	1.06e-05	0.000889011	0	0	0	0	4.99e-05	9.81e-06	0	1.06e-05	0.00431767	0.00101893	0.00109267	0	6.79e-05	2.93e-05	7.53e-05	0.0274687	0.000756215	0.000157679	2.85e-05	0.000822622	0.0158272	2.1e-05	9.17e-05	0.0276748	0.000204813	0.00131251	0.00849187	0	0	0.00981105	0.0233701	0.0117393	0	0.000194628	0.000270961	0.00448065	0.00170705	0.00173045	0.000207027	6.07e-05	0.000400494
ASV_23	0	0	0	0	0	0	0	0	0	0	0	0	0	0	0	0	0	0	4.2e-05	0	0	0	0.0550963	0	0	9.46e-05	0.0741542	0	4.81e-05	0	0	0	0	0	0	0.0839974	3.05e-05	9.08e-05	0	3.54e-05	0	0	0	9.4e-05	0	0.000144204	0	2.02e-05	0
ASV_24	0	0	0	0	0	0	0	0	0	0	0	0	0	0	0	0	0	0	2.1e-05	0	0	0	0.0481104	0	0	3.15e-05	0.0633981	0.000102828	4.81e-05	0	0	0	0	0	0	0.0782855	3.05e-05	0	4.17e-05	0	0	6.49e-05	0	3.13e-05	0	0.000288409	0	4.05e-05	0
ASV_25	1.3e-05	0	6.99e-05	0	2.93e-05	0	2.12e-05	0	0.171481	0.0086178	0	0	0.00585362	0	0.00564665	0.0195155	4.69e-05	4.6e-05	0	0	0	0	0	2.57e-05	0.000283581	0	0	0.000154242	0	0	0.000183474	0	0.000102407	6.56e-05	0	0	0	0	4.17e-05	0	0.0180447	0	0.00100643	0	4.16e-05	0	0	0	0
ASV_26	0	0	0	9.49e-06	0	0	0	0	0	0	0	0	0	0	0	0	0	0	4.2e-05	0	0	0	0	0	0	0	8.54e-05	5.14e-05	9.62e-05	0	0	0	0	0	0	0	0.1379	0	0	0	0	0	0	6.27e-05	0	2.88e-05	0	0	0
ASV_27	0	0	0	0	9.78e-06	0	4.24e-05	0	0	0	0	0	0	0	0	0	0	0	0	0	0	0	0	0.000154174	6.3e-05	0	0	0	0	0	0	0	0	0.000196876	2.35e-05	0	0	0	4.17e-05	0	0.000538648	0.000259504	0	0	0	0	0	0	6.67e-05
ASV_28	0	0	0	6.65e-05	0	0	0	0	0	0	0	0	0	0	0	0	0	0	0.000105064	0	0	0	0	0	0	0	2.85e-05	0	9.62e-05	0	0	0	0	0	0	0	0.112061	0	0	0	0	0	0.000116126	3.13e-05	0	0	0	0	0
ASV_29	0	0	0	0	0	0	0	0	0	0	0	0	0	0	0	0	0	0	6.3e-05	2.52e-05	0.0479108	0.03523	0.00282449	0	0	0	0	0.0240617	0	0	0	0	0	0	0	0	6.11e-05	0	8.33e-05	0	0.000269324	0	0	0	0	2.88e-05	8.87e-05	0	0
ASV_30	0	0	0	9.49e-06	0	0	0	0	0	0	0	0	0	0	0	0	0	0	4.2e-05	0	0.0332473	0.046417	0.000753196	0	0	0	2.85e-05	0.0243188	0	0	2.29e-05	0	0	0	0	0	0	0	0	0	0	0	0	0	4.16e-05	2.88e-05	0	0	0
ASV_31	0	0	0	0	9.78e-06	0	0	0	0.0785186	0.0153112	0	0	0.00318653	0	0.00266305	0.00940145	9.39e-06	0	0	0	0	0	0	0	0	0	0	0	0	0	0	0	0	0	0	0	0	0	0	0	0	0	0	0	0	0	0	0	0
ASV_32	0	0	0	0	0	0	0	0	0	5.58e-05	0	0	0	0	7.4e-05	0.000180797	4.69e-05	0	0	0	0	0	1.88e-05	0	0.132338	0	0	0	0	0	0	0	0	0	0	0	0	0	0	0	0	6.49e-05	0	0	0	0	0	0	0
ASV_33	0	0	0	0	0	0	0	0	0	0	0	0	0	0	0	0	0	0	0.000105064	0	0.029853	0.0420828	0.000659047	0	0	0	0	0.0217481	0	0	0	0	0	0	0	0	0	0	0	0	0	0	0	0	0	5.77e-05	0	0	0
ASV_34	0	0	0	0	0	0	0	0	0	0	0	0	0	0	0	0	0	0	4.2e-05	0	0.0425478	0.0306323	0.00288098	0	0	0	0	0.0213368	0	0	0	0	0	0	0	0	0	0	0	0	0.000538648	0	0	0	0	2.88e-05	0	0	0
ASV_35	0.000441524	0.000257962	0.000393061	0.000256352	0	1.11e-05	1.06e-05	0.000201631	9.74e-05	0.000167336	0.000264074	0.000243408	0.000399564	0.000264856	0.000246579	0.000297784	0.00106064	0.000489788	0.000420256	0	0	8.79e-05	0	0.00745176	0.000252072	0.000189215	0	0.000102828	0.00442584	0.000610385	0.000527487	0.00623065	0.000512033	0.000131251	0.00218161	2.3e-05	0	0.00208939	0.00579046	0.00198013	0.000538648	0.000583885	0.000812882	0.000783331	0.000416354	0.00158625	0.000739382	0	0.000133498
ASV_36	0	0	0	0	0	0	0	0	0	0	0	0	0	0	0	0	0	0	0	0	0	0	0.0215791	0	0	3.15e-05	0.0250121	0	4.81e-05	0	0	0	0.000102407	0	0	0.0314155	0.000183256	0	0	0	0	6.49e-05	7.74e-05	3.13e-05	0	0.000288409	0	2.02e-05	0
ASV_37	0	0	0	0	0	0	0	0	0.060731	0.00716756	0	0	0.00338631	0	0.0033658	0.00806143	5.63e-05	0	0	0	0	0	0	0	0	0	0	0	0	0	0	0	0	0	0	0	0	0	0	0	0	0	0	0	0	0	0	0	0
ASV_38	0	0	0	0	0	0	0	0.000174136	0	0	0	0	0	0	0	0	0.000122021	0.00266495	0.00014709	0.000125973	0	0	0	7.71e-05	0	0.000315358	0	0	4.81e-05	0	0	7.64e-05	0	0.000131251	0.000117291	0	0	9.08e-05	8.33e-05	0.000106078	0	0	0	0	0.000124906	0	0	0.000121438	0.000266996
ASV_39	0	0	0	0	1.96e-05	0	0	0	0.0620943	0.00736278	0	0	0.00346622	0	0.00143016	0.00678521	1.88e-05	0	0	0	0	0	0	0	9.45e-05	0	0	0	0	0	0	0	0	0	0	0	0	0	0	0	0	0	0	0	0	0	0	0	0
ASV_40	0	0	0	0.0292621	0	0	0	0	0	0	0	0	0	0	0	0	0	0	0	0	0	0	1.88e-05	0	0	0	0	0	0	0	0	0	0	0	0	0	0.000152714	0	0	0	0	0	0	0	0	0	0	0	0
ASV_41	0	0	0	0.00431051	0	0	0	0	0	0	0	0	0	0	0	0	0	0	0	0	0	0	0	0	0	6.31e-05	0	0	0	0	2.29e-05	0	0	0	0	6.91e-05	0.00180202	0	0	0	0	0	0	0	0	0	8.87e-05	0	0
ASV_42	0.000103888	7.82e-05	0.000157224	0.000132923	0	0	0	0	0	8.37e-05	0.000108736	0	4e-05	7.85e-05	6.16e-05	9.57e-05	0	4.19e-06	0	0	0	0	7.53e-05	0.000231261	0	0	0	0	4.81e-05	0.000273621	0.000137605	3.82e-05	0.000512033	0	0	0	0	0	0.00020829	0.000176797	0.000538648	0.00032438	0.000541921	0	4.16e-05	0.000576818	0.00050278	6.07e-05	0
ASV_43	0	0	0	0	0	0	0	0.000302447	0	0	0	0	0	0	0	0	0.000300359	0.00209478	0.000315192	0.000277141	0	0	0	2.57e-05	3.15e-05	0.000126143	0	0.000154242	0.000240535	0	0	0.000267574	0	0.000196876	0.000211124	0	0	0.000317951	0	0.000141438	0	0	0	0.000344666	0.000416354	0	0	0.000283355	0.00030037
ASV_44	0	0	0	0	0	0	0	0.000164971	0	0	0	0	0	0	0	0	5.63e-05	0.00214502	4.2e-05	2.52e-05	0	0	0	2.57e-05	0	3.15e-05	0	0	0	0	0	3.82e-05	0	0.000196876	4.69e-05	0	0	0	4.17e-05	0	0	0	0	3.13e-05	4.16e-05	0	0	6.07e-05	0
ASV_45	0	0	0	0	0	0	0	0	0	0	0	0	0	0	0	0	0	0	6.3e-05	0	0	0	1.88e-05	0	0	3.15e-05	2.85e-05	0	0	0	0	0	0	0	0	0	0.062521	0	0	0	0	0	0	3.13e-05	0	0	0	0	0
ASV_46	0	0	0	0	0	0	0	0	0.0486237	0.00326305	0	0	0.00236742	0	0.00210825	0.00670013	9.39e-06	0	0	0	0	0	0	0	0	0	0	0	0	0	0	0	0	0	0	0	0	4.54e-05	4.17e-05	0	0.0123889	0.000129752	0	0	0	0	0	0	0
ASV_47	0.000233748	0.000234511	0.000305714	0.000341802	0	0	0	0	3.25e-05	0.000195225	0.000295141	0.000243408	0.000299673	0.000372761	0.00034521	0.000244608	2.82e-05	9.21e-06	6.3e-05	2.52e-05	0	0	0	0.00107922	0.000283581	0	0	0.000102828	0.000625391	0.00254678	0.00240809	0.000344024	0.00542755	0	4.69e-05	4.61e-05	0	0.000499637	0.00358259	0.000990064	0.00215459	0.00583885	0.004916	0.000125333	8.33e-05	0.00533556	0.0049095	0	0
ASV_48	0	0	0	0	0	0	0	0.000155806	0	0	0	0	0	0	0	0	0.000112635	0.00205041	0.000105064	5.04e-05	0	0	0	7.71e-05	0	6.31e-05	2.85e-05	0	0	0	0	0.000229349	0	6.56e-05	0.000187666	0	0	9.08e-05	4.17e-05	7.07e-05	0	0	0	3.13e-05	0.000124906	0	0	0.000182157	0.000100123
ASV_49	0	0	0	0	0	0	0	0.000238292	0	0	0	0	0	0	0	0	0.000356677	0.00200687	0.00014709	0.000201557	1.7e-05	0	0	0.000128479	0	0.000157679	0	0	0.000192428	0	0	0.000114675	0	0.000131251	0.000351873	0	0	0.000136265	4.17e-05	0.000106078	0	0	3.87e-05	0.000187999	0.000291448	0	0	0.000222636	0.000166872
ASV_50	0	0	0	0	0	0	0	0.000155806	0	0	0	0	0	0	0	0	0.000178338	0.00192231	0.000231141	0.000453503	0	0	0	7.71e-05	6.3e-05	0.000283822	0	0.000102828	0.000192428	0	0	0.000114675	0	0.000131251	0.000281499	0	0	0.000363372	8.33e-05	0.000318235	0	0	0	0.000125333	0.000291448	0	0	0.000303595	0.00030037
ASV_51	0	0	0	0	0	0	0	0.000128311	0	0	0	0	0	0	0	0	9.39e-05	0.00198929	0.00014709	7.56e-05	0	0	1.88e-05	7.71e-05	0	0.000157679	0	0	9.62e-05	0	0	3.82e-05	0	0.000196876	0	0	0	0.000136265	0	0.000141438	0	0	0	9.4e-05	8.33e-05	0	0	6.07e-05	0.000100123
ASV_52	0	0	0	0	0	0	0	0	0	0	0	0	0	0	0	0	0	0	0	0	6.79e-05	0.000117141	0.000244789	2.57e-05	0.0644988	0.0164617	0	0	0	0	0	0	0	0	2.35e-05	0	0	0	0	0	0	6.49e-05	0	0	0	0	0	0	0
ASV_53	0	0	0	0	0	0	0	7.33e-05	0	0	0	0	0	0	0	0	1.88e-05	0.00200687	2.1e-05	2.52e-05	0	0	0	5.14e-05	0	9.46e-05	0	0	0	0	0	0	0	0	0.000117291	0	0	0	0	0	0	0	0	3.13e-05	0	0	0	0	0
ASV_54	0.00101291	0.000805153	0.000777388	0.00067411	0.000342161	0.00012164	2.12e-05	0	9.74e-05	0.000948237	0.000792221	0.000973631	0.000928987	0.000961331	0.000936999	0.000723189	8.45e-05	3.1e-05	0	0	0	2.93e-05	0	0.000334044	6.3e-05	0	0	0	0	0.000505146	0.000917368	0.000114675	0.00102407	0	0	0	0	0	0.000541554	7.07e-05	0	0.000583885	0.00058063	0	0	0.000547977	0.000798533	0	0
ASV_55	0	0	0	0	0	0	0	0.000559069	0	0	0	0	0	0	0	0	0.00079783	0.00173393	0.000399244	0.000453503	0	0	0	0.000102783	6.3e-05	0.000220751	0	0	4.81e-05	0	0	0.000382248	0	0.000459378	0.000539539	0	0	0.000317951	4.17e-05	3.54e-05	0.000269324	0	0	0.000219333	0.000208177	0	0	0.000121438	6.67e-05
ASV_56	0	0	0	0	0	0	0	0.000274952	0	0	0	0	0	0	0	0	0.000131407	0.000299733	0.003278	0.00405634	6.79e-05	0	0	0.000873654	0.00031509	0.00239672	0	0.00102828	0.00312695	0	0	0.00118497	0	0.00223126	0.00168899	0	0	0.00367914	0.000916476	0.00297019	0	0	0	0.00488798	0.00412191	0	0	0.00463488	0.00443881
ASV_57	0	0	0	0	0	0	0	0.000238292	0	0	0	0	0	0	0	0	0.000103249	0.0018838	0.000168103	0	0	0	0	7.71e-05	0	0.000126143	0	5.14e-05	4.81e-05	0	0	7.64e-05	0	6.56e-05	9.38e-05	0	0	9.08e-05	8.33e-05	3.54e-05	0	0	0	0.000219333	0.000208177	0	0	0.000141677	0.000133498
ASV_58	0	0	0	9.49e-06	0	0	0	0	0	0	0	0	0	0	0	0	0	0	2.1e-05	0	0	0	0	0	0	0.000126143	5.69e-05	0	4.81e-05	0	0	0	0	0	0	0	0.0563514	0	0	0	0	6.49e-05	0	6.27e-05	0	0	0	0	0
ASV_59	0	0	0	0	0	0	0	7.33e-05	0	0	0	0	0	0	0	0	6.57e-05	0.00177663	0.000315192	0.00032753	1.7e-05	2.93e-05	0	5.14e-05	3.15e-05	0.000473037	0	0.000102828	0.000529177	2.1e-05	0	0.000114675	0	0.000459378	0.000164207	2.3e-05	3.05e-05	0.000363372	0.000166632	0.000176797	0	0	3.87e-05	0.000281999	0.000333084	0	0	0.000283355	0.000333745
ASV_60	0	0	0	0	0	0	0	0	0	0	0	0	0	0	0	0	0	0	0	0	1.7e-05	2.93e-05	0.000320108	5.14e-05	0.0581025	0.0156418	0	0	0	0	0	0	0	0	0	0	0	0	0	0	0	0	0	0	0	0	0	0	0
ASV_61	0	0	0	0	0	0	0	0.000623224	0	0	0	0	0	0	0	0	0.000506857	0.00131866	0.00117672	0.000755839	0	2.93e-05	1.88e-05	0.000256957	6.3e-05	0.000819931	0	0.000154242	0.00101025	0	0	0.00107029	0	0.000459378	0.000539539	2.3e-05	0	0.000545058	0.000249948	0.000883986	0	0	0	0.001316	0.000749438	0	0	0.000890544	0.00096786
ASV_62	0	0	0	0	0	0	0	0.000146641	0	0	0	0	0	0	0	0	0.000206497	0.00177914	0.000189115	0.000151168	0	0	0	0	0	6.31e-05	0	0	4.81e-05	0	0	0.000114675	0	0.000131251	0.000140749	0	0	0	4.17e-05	7.07e-05	0.000269324	0	0	6.27e-05	0.000208177	0	0	0.000141677	0.000133498
ASV_63	0	0	0	0	0	0	0	0.000375768	0	0	0	0	0	0	0	0	0.000703968	0.00161588	0.000315192	0.000302336	0	0	0	2.57e-05	6.3e-05	0.000441501	0	0	9.62e-05	0	0	0.000344024	0	0.000262502	0.000351873	0	0	0.000272529	0	0.000282875	0	0	0	0.000250666	0.000249813	0	0	0.000303595	0.000400494
ASV_64	0	0	0	0	0	0	0	6.42e-05	0	0	0	0	0	0	0	0	0.000112635	0.00177998	4.2e-05	5.04e-05	0	0	0	2.57e-05	0	6.31e-05	0	0	9.62e-05	0	0	0	0	0.000131251	2.35e-05	0	0	0.000136265	4.17e-05	0	0	0	0	6.27e-05	4.16e-05	0	0	0.000101198	0.000200247
ASV_65	0	0	0	0	0	0	0	0.000164971	0	0	0	0	0	0	0	0	0.000168952	0.00174984	0.000168103	0.000176362	0	2.93e-05	0	5.14e-05	0	9.46e-05	0	0	4.81e-05	0	0	3.82e-05	0	0.000196876	4.69e-05	0	0	0	0	0.000141438	0	0	0	3.13e-05	0.000124906	2.88e-05	0	6.07e-05	6.67e-05
ASV_66	0	0	0	0	0	0	0	0.000100816	0	0	0	0	0	0	0	0	0.000131407	0.00173226	0.000231141	0.000100779	0	0	0	2.57e-05	3.15e-05	0.000126143	0	0	0.000144321	0	0	0.000152899	0	0	0.000211124	0	0	4.54e-05	0	7.07e-05	0	0	0	0.000156666	8.33e-05	0	0	0.000141677	0.000200247
ASV_67	0	0	0	0	0	0	0	0.000146641	0	0	0	0	0	0	0	0	0.000168952	0.00170798	0.000126077	0.000226752	0	0	0	0	0	9.46e-05	0	0	0.000192428	0	0	0.000344024	0	0.000328127	0.000164207	0	0	4.54e-05	0	0.000106078	0	0	0	9.4e-05	0.000208177	0	0	0.000141677	0.000200247
ASV_68	0	0	0	0	0	0	0	0.000430758	0	0	0	0	0	0	0	0	0.000281587	0.0016209	0.000294179	0.000453503	0	0	0	0.000128479	0	9.46e-05	0	5.14e-05	9.62e-05	0	0	0.000344024	0	0.000328127	0.00025804	0	0	0.000363372	0	0.000176797	0	0	0	0.000187999	0.000333084	0	0	0.000303595	0.000100123
ASV_69	0	0	0	0	0	0	0	0.000192466	0	0	0	0	0	0	0	0	0.000131407	0.00170882	0.000168103	0.000125973	0	0	0	0.000128479	0	0.000189215	0	0	0.000144321	0	0	0.000152899	0	0.000196876	0.000117291	0	0	9.08e-05	4.17e-05	3.54e-05	0	0	0	0.000281999	0.000124906	0	0	6.07e-05	6.67e-05
ASV_70	0	0	0	0	0	0	0	0.000439923	0	0	0	0	0	0	0	0	0.000600719	0.00149699	0.000378231	0.00032753	0	0	0	0.000308349	3.15e-05	0.00037843	0	0.000102828	0.000288642	0	0	0.000535148	0	0.000656254	0.000821037	0	0	0.000272529	4.17e-05	0.000282875	0	0	3.87e-05	0.000626665	0.000374719	0	0	0.000242876	0.000467243
ASV_71	0	0	0	0	0	0	0	0.000119146	0	0	0	0	0	0	0	0	0.000159566	0.00170295	0.000126077	0.000151168	0	0	0	0.000205566	0	3.15e-05	0	5.14e-05	0	0	0	0.000114675	0	6.56e-05	4.69e-05	0	0	9.08e-05	4.17e-05	7.07e-05	0	0	0	0.000125333	0.000291448	0	0	0.000121438	0.000166872
ASV_72	0	0	0	0	0	0	0	0	0	0	0	0	0	0	0	0	0	0	0	0	0	0	0.0399194	0	0	0	0.00173577	0	0	0	0	0	0	0	0	0.00048367	0	0	0	0	0	0	0	0	0	0	0	0	0
ASV_73	0	0	0	0	0	0	0	0.000476583	0	0	0	0	9.99e-06	0	0	0	0.000619491	0.00144843	0.000462282	0.000604671	0	0	0	7.71e-05	3.15e-05	0.000126143	2.85e-05	0.000257069	0.000673498	0	0	0.000344024	0	0.000393752	0.000516081	0	0	0.000726744	0.000291606	0.00060111	0	0	0	0.000626665	0.000374719	0	0	0.00054647	0.000500617
ASV_74	0	0	0	0	9.78e-06	0	0	0	0.0442742	0.0108211	0	0	0.000938977	0	0.000961657	0.00295657	0	0	0	0	0	0	0	0	0	0	0	0	0	0	0	0	0	0	0	0	0	0	0	0	0	0	0	0	0	0	0	0	0
ASV_75	0	0	0	0	0	0	0	0.000284117	0	0	0	0	0	0	0	0	0.000253428	0.00161337	0.00014709	0.000302336	0	0	0	0.000128479	0	9.46e-05	0	0.000102828	0.000192428	0	0	0.000229349	0	0.000196876	0.000211124	0	0	0.000363372	4.17e-05	0.000353594	0	0	0	0.000250666	0.000291448	0	0	0.000101198	0.000166872
ASV_76	0	0	0	0	0	0	0	0.000119146	0	0	0	0	0	0	0	0	7.51e-05	0.00166528	0.000189115	5.04e-05	0	0	0	0	0	0.000126143	0	0.000205656	9.62e-05	0	0	0.000114675	0	0.000131251	7.04e-05	0	0	9.08e-05	0	3.54e-05	0	0	0	0.000156666	0	0	0	8.1e-05	0.00030037
ASV_77	0	0	0	0	0	0	0	9.17e-05	0	0	0	0	0	0	0	0	0.000131407	0.00164183	0.000168103	0.000176362	1.7e-05	0	0	2.57e-05	0	0.000126143	0	0	4.81e-05	0	0	0.000114675	0	0.000131251	0.000211124	0	0	9.08e-05	0	3.54e-05	0	0	0	9.4e-05	0.000166542	0	0	0.000101198	0.000233621
ASV_78	0	0	0	0	0	0	0	0	0	0	0	0	0	0	0	0	0	0	0.000273167	0	0.0189403	0.0176882	0.00515939	2.57e-05	6.3e-05	0	0	0.00447301	0	0	0	0	0	0	0	0	0	0	0	0	0	0	0	0	0	2.88e-05	2.96e-05	0	0
ASV_79	0	0	0	0	0	0	0	0.000128311	0	0	0	0	0	0	0	0	0.000159566	0.00164686	0.000252154	0.000151168	0	0	0	2.57e-05	0	0	0	5.14e-05	0.000144321	0	0	7.64e-05	0	0.000196876	0.000164207	0	0	0.000272529	0	0.000106078	0	0	0	0.000125333	4.16e-05	0	0	0.000101198	0.000166872
ASV_80	0	0	0	0	0	0	0	0.000210796	0	0	0	0	0	0	0	0	0.000206497	0.00158239	0.000231141	0.000151168	0	0	0	0	3.15e-05	0.000157679	0	5.14e-05	4.81e-05	0	0	0.000191124	0	0.000525003	0.000211124	0	0	0.000317951	4.17e-05	7.07e-05	0	0	0	0.000156666	0.000333084	0	0	0.000202396	0.000266996
ASV_81	0	0	0	0	0	0	0	0.000164971	0	0	0	0	0	0	0	0	0.000159566	0.00161002	4.2e-05	0.000100779	0	0	0	5.14e-05	6.3e-05	0.000126143	0	0	0.000144321	0	0	0.000152899	0	0.000131251	0	0	0	4.54e-05	0	0.000106078	0	0	0	9.4e-05	8.33e-05	0	0	6.07e-05	0
ASV_82	0	0	0	0	0	0	0	0.000311612	0	0	0	0	0	0	0	0	0.000356677	0.00150202	0.000315192	0.000226752	0	2.93e-05	1.88e-05	0.00017987	3.15e-05	0.000283822	0	5.14e-05	0.000288642	0	0	0.000229349	0	0.000196876	0.000304957	0	0	0.000408794	0.000124974	0.000212157	0	0	0	0.000532665	0.000249813	2.88e-05	0	0.000384553	0.000367119
ASV_83	0	0	0	0	0	0	0	0.000284117	0	0	0	0	0	0	0	0	0.000272201	0.00153467	0.000168103	0.000151168	0	2.93e-05	0	5.14e-05	0	6.31e-05	0	0	0	0	0	0.000305799	0	0.000131251	0.000164207	0	0	0.000181686	0.000124974	0.000141438	0	0	0	0.000156666	0.000166542	0	0	0.000364313	0.000166872
ASV_84	0	0	0	0	0	0	0	0.000109981	0	0	0	0	0	0	0	0	0.000131407	0.00156146	8.41e-05	0.000176362	0	0	0	0.000231261	0	3.15e-05	0	0	0.000192428	0	0	0.000152899	0	0.000196876	0.000164207	0	0	0	0	3.54e-05	0	0	0	6.27e-05	0.000208177	0	0	4.05e-05	0.000233621
ASV_85	0	0	0	0	0	0	0	0.000238292	0	0	0	0	0	0	0	0	0.000178338	0.00146601	0.000210128	0.000100779	0	0	0	0.000282653	3.15e-05	0.000283822	0	0.000102828	0.000384856	0	0	0.000191124	0	0.000525003	0.000375331	0	0	9.08e-05	0	0.000212157	0	0	0	0.000281999	0.000582896	0	0	0.000242876	0.000266996
ASV_86	0	0	0	0	0	0	0	0.000109981	0	0	0	0	0	0	0	0	0.000197111	0.00153969	0.000252154	2.52e-05	0	0	0	7.71e-05	3.15e-05	6.31e-05	0	0.000102828	4.81e-05	0	0	0	0	0.000131251	0.000117291	0	0	0.000272529	0	7.07e-05	0	0	0	6.27e-05	0.000249813	0	0	6.07e-05	0.000100123
ASV_87	0	0	0	0	0	0	0	0	0	0	0	0	0	0	0	0	0	0	0	0	0	0	7.53e-05	0	6.3e-05	0	5.69e-05	0	0	0	0	0	0	0	0	9.21e-05	0	0	0	0	0	6.49e-05	0	0	0	0.000432613	0	0	0
ASV_88	0	0	0	0	0	0	0	0.000164971	0	0	0	0	0	0	0	0	0.000140794	0.00152211	0.00014709	0.000151168	0	0	0	0	0	6.31e-05	0	0.000102828	0	0	0	3.82e-05	0	0.000196876	0.000117291	0	0	4.54e-05	0	0.000176797	0	0	0	0.000375999	4.16e-05	0	0	0.000101198	0.000133498
ASV_89	0	0	0	0	0	0	0	0.000155806	0	0	0	0	0	0	0	0	0.000197111	0.00149783	0.000189115	5.04e-05	0	0	0	5.14e-05	0	0.000157679	0	0	0	0	0	0.000191124	0	6.56e-05	7.04e-05	0	0	0.000181686	4.17e-05	0	0	0	0	0.000156666	8.33e-05	0	0	0.000202396	6.67e-05
ASV_90	0	0	0	0	0	0	0	0.000109981	0	0	0	0	0	0	0	0	5.63e-05	0.00152797	0.00014709	2.52e-05	0	0	0	5.14e-05	0	0.000315358	0	0	9.62e-05	0	0	0	0	6.56e-05	0.000140749	0	0	9.08e-05	0	7.07e-05	0	0	0	6.27e-05	0.000124906	0	0	6.07e-05	0.000133498
ASV_91	0	0	0	0.0184858	0	0	0	0	0	0	0	0	0	0	0	0	0	0	0	0	0	0	0	0	0	0	0	0	0	0	0	0	0	0	0	0	0.000855197	0	0	0	0	0	0	0	0	0	0	0	0
ASV_92	0	0	0	0	0	0	0	0.000192466	0	0	0	0	0	0	0	0	0.000103249	0.00146434	0.000252154	0.000201557	0	0	0	0	0	6.31e-05	0	5.14e-05	0.000144321	0	0	0.000229349	0	0.000196876	9.38e-05	0	0	0.000181686	0	0.000176797	0	0	0	0.000187999	0.000208177	0	0	0.000222636	0.000133498
ASV_93	0	0	0	0	0	0	0	0.000128311	0	0	0	0	0	0	0	0	0.000168952	0.0014635	0.000168103	0.000201557	0	0	0	0.000102783	0	9.46e-05	0	0	0.000144321	0	0	0.000305799	0	0	0.000234582	0	0	4.54e-05	8.33e-05	0.000141438	0	0	0	0.000156666	8.33e-05	0	0	0.000141677	0.000200247
ASV_94	0	0	0	0	0	0	0	0.000100816	0	0	0	0	0	0	0	0	7.51e-05	0.00149364	0.000168103	7.56e-05	0	0	0	2.57e-05	0	0	0	0	0.000336749	0	0	3.82e-05	0	0	7.04e-05	0	0	4.54e-05	0	0.000176797	0	0	0	0.000187999	8.33e-05	0	0	0.000101198	6.67e-05
ASV_95	0	0	0	0	0	0	0	0.000119146	0	0	0	0	0	0	0	0	9.39e-05	0.00147271	0.000252154	0.000125973	0	0	0	0	0	6.31e-05	0	5.14e-05	9.62e-05	0	0	0.000152899	0	0.000262502	9.38e-05	0	0	0.000181686	4.17e-05	3.54e-05	0.000269324	0	0	0.000125333	0.000208177	0	0	0.000101198	3.34e-05
ASV_96	0	0	0	0	0	0	0	0.000238292	0	0	0	0	0	0	0	0	0.00015018	0.00138982	0.000210128	0.000377919	0	0	0	0.00017987	3.15e-05	0.000189215	0	0	0.000288642	0	0	0.000114675	0	6.56e-05	0.000211124	0	0	0.000408794	4.17e-05	0.000141438	0	0	0	0.000281999	0.000374719	0	0	0.000202396	0.000233621
ASV_97	0	0	0	0	0	0	0	0.000155806	0	0	0	0	0	0	0	0	0.000187725	0.0013848	0.000231141	0.00032753	0	0	0	0.000102783	0	0.000220751	0	0.000154242	4.81e-05	0	0	0.000152899	0	6.56e-05	0.00025804	0	0	0.000408794	0	0.000176797	0	0	0	0.000281999	0.000208177	0	0	0.000222636	0.000400494
ASV_98	0	0	0	0	0	0	0	3.67e-05	0	0	0	0	0	0	0	0	9.39e-05	0.00143671	0.000336205	0.000125973	0	0	0	0.000205566	0	0.000157679	0	0	0.000192428	0	0	0.000152899	0	0.000393752	0.000539539	0	0	9.08e-05	8.33e-05	0.000176797	0	0	0	9.4e-05	8.33e-05	0	0	0.000222636	0.000233621
ASV_99	0	0	8.73e-06	0	0	0	0	0.000265787	0	0	0	0	0	0	0	0	0.000159566	0.00140489	0.000126077	0.000226752	0	0	0	0.00017987	6.3e-05	0.000126143	0	0	0.000240535	0	0	0.000191124	0	0.000328127	0.000211124	0	0	0.000317951	0	3.54e-05	0	0	0	0.000156666	0.000124906	0	0	0.000121438	0.000266996
ASV_100	0	0	8.73e-06	0	0	0	0	0.000421593	0	0	0	0	0	0	0	0	0.000375449	0.00136387	0.000168103	0.000226752	0	0	0	0	0	0.000189215	0	0	9.62e-05	0	0	0.000152899	0	0.000131251	0.000211124	0	0	0.000227108	4.17e-05	0.000106078	0	0	0	0.000313332	0.000333084	0	0	0.000222636	0.000333745
ASV_101	0	0	0	0	0	0	0	3.67e-05	0	0	0	0	0	0	0	0	8.45e-05	0.00148527	6.3e-05	5.04e-05	0	0	0	0	0	6.31e-05	0	0	4.81e-05	0	0	0.000152899	0	0	7.04e-05	0	0	4.54e-05	4.17e-05	3.54e-05	0	0	0	6.27e-05	8.33e-05	0	0	2.02e-05	3.34e-05
ASV_102	0.000415552	0.000304864	0.000253306	0.000151912	0	0	0	0	0.000162296	0.000167336	0.000264074	0	0.000199782	0.000225618	0.000221921	0.000180797	1.88e-05	4.77e-05	4.2e-05	0	0.000678864	5.86e-05	5.65e-05	0.000745176	3.15e-05	3.15e-05	0	0.00195373	4.81e-05	0.000252573	0.000252276	0.00114675	0.00030722	0	0.000117291	0	0	0.000227108	0.00108311	0.000212157	0.000269324	0.000194628	0.000425795	0	0	0.000547977	0.00745297	4.05e-05	0
ASV_103	0	0	0	0	0	0	0	0.000119146	0	0	0	0	0	0	0	0	0.000187725	0.00147188	0.000126077	5.04e-05	0	0	0	0	0	0	0	0	0	0	0	3.82e-05	0	6.56e-05	0	0	0	4.54e-05	0	0.000106078	0	0	0	9.4e-05	4.16e-05	0	0	6.07e-05	0.000133498
ASV_104	0	0	0	0	0	0	0	8.25e-05	0	0	0	0	0	0	0	0	6.57e-05	0.00145094	6.3e-05	0.000201557	0	2.93e-05	0	7.71e-05	0	0	0	5.14e-05	0	0	0	0	0	6.56e-05	0.000117291	2.3e-05	0	4.54e-05	0	3.54e-05	0	0	0	3.13e-05	4.16e-05	0	0	0.000121438	0.000100123
ASV_105	0	0	0	0	0	0	0	8.25e-05	0	0	0	0	0	0	0	0	8.45e-05	0.00144257	4.2e-05	7.56e-05	0	0	0	5.14e-05	0	0.000126143	0	0	0	0	0	7.64e-05	0	0.000196876	9.38e-05	0	0	0.000227108	0	0	0	0	0	6.27e-05	8.33e-05	0	0	0	0.000133498
ASV_106	0	0	0	0	0	0	0	8.25e-05	0	0	0	0	0	0	0	0	8.45e-05	0.00140657	0.000126077	0.000125973	0	0	1.88e-05	5.14e-05	3.15e-05	3.15e-05	0	0	0	0	0	7.64e-05	0	0.000131251	0.000187666	0	0	4.54e-05	8.33e-05	3.54e-05	0	0	0	0.000156666	4.16e-05	0	0	0.000141677	0.000166872
ASV_107	0	0	8.73e-06	0	0	0	0	0.000137476	0	0	0	0	0	0	0	0	0.000131407	0.00138061	0.000105064	5.04e-05	0	0	0	0.000102783	0	9.46e-05	0	0	0.000144321	0	0	0.000152899	0	0.000196876	0.000234582	0	0	0.000272529	4.17e-05	0.000176797	0	0	0	0.000156666	0	0	0	0.000161917	0.000233621
ASV_108	0	0	0	0	0	0	0	0.000183301	0	0	0	0	0	0	0	0	0.00015018	0.00137894	2.1e-05	0.000100779	0	0	0	2.57e-05	0	0.000126143	0	5.14e-05	4.81e-05	0	0	0	0	0	0.000187666	2.3e-05	0	4.54e-05	0	3.54e-05	0	0	0	0.000156666	4.16e-05	0	0	0	0.000233621
ASV_109	0	0	0	0	0	0	0	0.000229127	0	0	0	0	0	0	0	0	0.000262815	0.00133038	0.000126077	0.000226752	0	0	0	5.14e-05	0	9.46e-05	0	0	0.000192428	0	0	0.000152899	0	0.000196876	0.000187666	0	0	0.000227108	4.17e-05	0.000247516	0	0	0	0.000187999	0.000124906	0	0	0.000263115	0.000333745
ASV_110	0	0	0	0	0	0	0	0	0	0	0	0	0	0	0	0	0	0	0	2.52e-05	0	0	0	0	0	0	0	0	0	0	0	0	0	0	0	0	0	4.54e-05	0	0	0.0549421	0	0	0	0.0624948	0	0	0.00255019	0
ASV_111	0	0	0	0	0	0	0	0.000119146	0	0	0	0	0	0	0	0	0.000103249	0.00136052	0.000168103	0.000302336	0	0	0	0.000102783	6.3e-05	0.000126143	0	0	4.81e-05	0	0	0.000114675	0	0.000131251	9.38e-05	0	0	4.54e-05	8.33e-05	7.07e-05	0	0	0	0.000187999	0.000124906	0	0	0.000141677	0.000233621
ASV_112	0	0	0	0	0	0	0	0.000109981	0	0	0	0	0	0	0	0	7.51e-05	0.00139317	4.2e-05	7.56e-05	0	0	0	7.71e-05	3.15e-05	9.46e-05	0	0	0.000192428	0	0	3.82e-05	0	6.56e-05	7.04e-05	0	0	9.08e-05	4.17e-05	7.07e-05	0	0	0	0.000125333	8.33e-05	0	0	8.1e-05	6.67e-05
ASV_113	0	0	0	0	0	0	0	1.83e-05	0	0	0	0	0	0	0	0	6.57e-05	0.00141494	2.1e-05	0.000100779	0	0	0	7.71e-05	0	3.15e-05	0	0	4.81e-05	0	0	3.82e-05	0	0	0	0	0	0	0	0	0	0	0	6.27e-05	4.16e-05	0	0	0	3.34e-05
ASV_114	0	0	0	0	0	0	0	0.000137476	0	0	0	0	0	0	0	0	0.000112635	0.00128266	0.000189115	0.000251946	0	0	0	0.000308349	6.3e-05	0.000252286	0	0	0.000240535	0	0	0.000382248	0	0.000918756	0.000516081	0	0	0.000227108	4.17e-05	0.000212157	0	0	0	0.000281999	0.000499625	0	0	0.000242876	0.000333745
ASV_115	0	0	0	0	0	0	0	0.000109981	0	0	0	0	0	0	0	0	0.00015018	0.00132117	0.000231141	0.000151168	0	0	0	0	3.15e-05	0.000157679	0	0	4.81e-05	0	0	7.64e-05	0	0.000262502	4.69e-05	0	0	0	4.17e-05	0.000141438	0	0	0	0.000250666	0.000208177	0	0	0.000202396	0.000100123
ASV_116	0	0	0	0	0	0	0	0.000146641	0	0	0	0	0	0	0	0	0.00015018	0.00126843	0.000273167	0.000453503	0	0	0	0.000128479	3.15e-05	0.000157679	0	0.000205656	0.000192428	0	0	0.000420473	0	0.000328127	0.000469164	0	0	0.000272529	0	0.000247516	0	0	0	0.000313332	0.000541261	0	0	0.000242876	0.000133498
ASV_117	0	0	0	0	0	0	0	0.000467418	0	0	0	0	0	0	0	0	0.000619491	0.00120898	0.000273167	0.000403114	0	0	0	0.000128479	0	9.46e-05	0	0	4.81e-05	0	0	0.000114675	0	0.000196876	0.000304957	0	0	0.000227108	0	0.000106078	0	0	0	0.000375999	0.000374719	0	0	0.000222636	0.000467243
ASV_118	0.00106485	0.000961493	0.0013102	0.00119631	0	0	1.06e-05	9.17e-06	0.000194755	0.000669344	0.00107183	0.00154158	0.00110879	0.00120657	0.0011096	0.000914621	4.69e-05	3.77e-05	0	0	0	0	0	0.00053961	0	0	0	0	0.000336749	0.000610385	0.00071096	0.000191124	0.000512033	0	9.38e-05	0	0	0	0.000499896	0.000176797	0.000269324	0.000454133	0.000541921	3.13e-05	0	0.000951749	0.000532355	0	0
ASV_119	0	0	0	0	0	0	0	0.000109981	0	0	0	0	0	0	0	0	0.000112635	0.00132285	0.000105064	0.000151168	0	0	0	5.14e-05	0	9.46e-05	0	0.000102828	4.81e-05	0	0	7.64e-05	0	6.56e-05	0.000164207	0	0	4.54e-05	8.33e-05	7.07e-05	0	0	0	0.000156666	0.000249813	0	0	0.000202396	0.000233621
ASV_120	0	0	0	0	0	0	0	0.000155806	0	0	0	0	0	0	0	0	0.000187725	0.00132285	6.3e-05	0.000226752	0	0	0	2.57e-05	3.15e-05	0.000220751	0	0	4.81e-05	0	0	7.64e-05	0	6.56e-05	7.04e-05	0	0	9.08e-05	4.17e-05	0.000106078	0	0	0	3.13e-05	0.000166542	0	0	8.1e-05	0.000166872
ASV_121	0	0	0	0	0	0	0	3.67e-05	0	0	0	0	0	0	0	0	7.51e-05	0.00138061	0	0	0	0	0	0	0	3.15e-05	0	0	9.62e-05	0	0	3.82e-05	0	0.000131251	0	0	0	0	0	7.07e-05	0	0	0	3.13e-05	0	0	0	4.05e-05	6.67e-05
ASV_122	0	0	0	0	0	0	0	0.000430758	0	0	0	0	0	0	0	0	0.000422381	0.00120144	0.000168103	7.56e-05	0	0	0	0.000102783	6.3e-05	0.000252286	0	0	0.000240535	0	0	0.000267574	0	0.000262502	0.000492622	0	0	0.000317951	0	0.000141438	0	0	0	0.000281999	0.000124906	0	0	8.1e-05	0.000133498
ASV_123	0	0	0	0	0	0	0	0.000137476	0	0	0	0	0	0	0	0	0.000103249	0.00130108	0.000126077	0.000125973	0	0	0	0.000128479	0	0.000189215	0	5.14e-05	9.62e-05	0	0	3.82e-05	0	0.000131251	0.000164207	0	0	0	4.17e-05	0.000247516	0	0	0	0.000125333	0.000166542	0	0	0.000141677	0.00030037
ASV_124	2.6e-05	2.35e-05	1.75e-05	9.49e-06	9.78e-06	0	0	0.000109981	0	5.58e-05	0	0	2e-05	1.96e-05	0	4.25e-05	0.00121082	0.000153216	0.000273167	0	0	0	0	0.00485649	0.000126036	3.15e-05	0	0.000154242	0.00269399	6.31e-05	2.29e-05	0.00344023	0	0.000262502	0.00126674	0	0	0.00118096	0.00291606	0.00229836	0	0	7.74e-05	0.000375999	0.000374719	0.000115364	5.92e-05	4.05e-05	0
ASV_125	0	0	0	0	0	0	0	0.000128311	0	0	0	0	0	0	0	0	0.000197111	0.00125252	0.000168103	0.000201557	0	0	0	0.000154174	3.15e-05	0.000126143	0	0	0.000288642	0	0	0.000114675	0	0.000262502	0.000187666	0	0	0.000181686	0	0.000106078	0	0	0	0.000156666	0.000166542	0	0	0.000202396	0.000333745
ASV_126	0	0	0	0	0	0	0	0.000155806	0	0	0	0	0	0	0	0	0.000131407	0.00129019	0.00014709	0.000125973	0	0	0	5.14e-05	0	6.31e-05	0	0	4.81e-05	0	0	0.000152899	0	0.000131251	0.000140749	0	0	4.54e-05	0	7.07e-05	0	0	0	0.000281999	0.000124906	0	0	0.000141677	0.000200247
ASV_127	0	0	0	0	0	0	0	5.5e-05	0	0	0	0	0	0	0	0	6.57e-05	0.00129354	0.000105064	0.000151168	0	0	0	0	0	0.000126143	0	0	0.000144321	0	0	0.000152899	0	0.000131251	9.38e-05	0	0	9.08e-05	0	0	0	0	0	0.000156666	0.000249813	0	0	0.000141677	6.67e-05
ASV_128	0	0	0	0	0	0	0	0.000174136	3.25e-05	0	0	0	0	0	0	0	0.000197111	0.00121819	0.000336205	0.000151168	0	0	0	0.000102783	0	0.000252286	0	5.14e-05	9.62e-05	0	0	0.000152899	0	0.000393752	0.000304957	0	0	9.08e-05	0	0.000176797	0	0	0	0.000219333	0.000166542	0	0	0.000161917	0.000200247
ASV_129	0	0	0	0	0	0	0	0.000109981	0	0	0	0	0	0	0	0	0.000103249	0.00131196	0.000126077	5.04e-05	0	0	0	0	0	0	0	0	0	0	0	3.82e-05	0	0.000262502	0.000117291	0	0	4.54e-05	4.17e-05	3.54e-05	0	0	0	9.4e-05	8.33e-05	0	0	0.000101198	6.67e-05
ASV_130	0	0	0	0	0	0	0	0.000109981	0	0	0	0	0	0	0	0	0.000131407	0.00128266	0.000126077	0.000151168	0	0	0	2.57e-05	3.15e-05	0.000346894	0	0	0	0	0	0.000152899	0	6.56e-05	0.000117291	0	0	9.08e-05	4.17e-05	7.07e-05	0	0	0	9.4e-05	0.000124906	0	0	6.07e-05	3.34e-05
ASV_131	0	0	0	0	0	0	0	8.25e-05	0	0	0	0	0	0	0	0	0.000103249	0.00129438	0.00014709	7.56e-05	0	0	0	2.57e-05	0	6.31e-05	0	0	9.62e-05	0	0	7.64e-05	0	0.000131251	7.04e-05	0	0	0.000136265	4.17e-05	0.000141438	0	0	0	3.13e-05	4.16e-05	0	0	4.05e-05	3.34e-05
ASV_132	0	0	0	0	0	0	0	0.000128311	0	0	0	0	0	0	0	0	0.000122021	0.0013061	6.3e-05	0.000125973	0	0	0	0	0	9.46e-05	0	0	4.81e-05	0	0	7.64e-05	0	0	0.000187666	0	0	9.08e-05	4.17e-05	0.000106078	0	0	0	6.27e-05	4.16e-05	0	0	0.000121438	3.34e-05
ASV_133	0	0	0	0	0	0	0	6.42e-05	0	0	0	0	0	0	0	0	8.45e-05	0.0012768	6.3e-05	0.000125973	0	2.93e-05	1.88e-05	0	0	0.000157679	0	0.000102828	0.000144321	0	0	0	0	0.000196876	0.000117291	0	0	0.000181686	0	7.07e-05	0	0	0	0.000313332	0.000124906	0	0	0.000141677	6.67e-05
ASV_134	0	0	0	0	0	0	0	7.33e-05	0	0	0	0	0	0	0	0	0.000103249	0.00128266	2.1e-05	5.04e-05	0	0	0	7.71e-05	0	9.46e-05	0	0	0.000144321	0	0	7.64e-05	0	0.000196876	0.000164207	0	0	0	0	0	0	0	0	0.000125333	8.33e-05	0	0	0.000101198	3.34e-05
ASV_135	0	0	0	0	0	0	0	0.000155806	0	0	0	0	0	0	0	0	0.000131407	0.00125084	0.000105064	7.56e-05	0	0	0	5.14e-05	0	0.000189215	0	0	0.000192428	0	0	0.000114675	0	0.000196876	0.000164207	0	0	0.000227108	0	0.000106078	0	0	0	0	0.000124906	0	0	6.07e-05	0.000233621
ASV_136	0	0	0	0	0	0	0	0.000128311	0	0	0	0	0	0	0	0	7.51e-05	0.00126926	6.3e-05	2.52e-05	0	0	0	2.57e-05	0	3.15e-05	0	5.14e-05	0.000144321	0	0	0.000114675	0	0	7.04e-05	0	0	4.54e-05	4.17e-05	0	0	0	0	0.000156666	0	0	0	6.07e-05	0
ASV_137	0	0	0	0	0	0	0	0.000210796	0	0	0	0	0	0	0	0	0.000197111	0.00121065	0.000315192	0.000201557	0	0	0	0.000154174	3.15e-05	0.000126143	0	5.14e-05	4.81e-05	0	0	0.000114675	0	0.000590629	0.000140749	0	0	9.08e-05	0	0.000247516	0	0	0	3.13e-05	4.16e-05	0	0	0.000121438	0.000133498
ASV_138	0	0	0	0	0	0	0	0.000293282	0	0	0	0	0	0	0	0	0.000319132	0.00121317	4.2e-05	5.04e-05	0	0	0	7.71e-05	0	9.46e-05	0	5.14e-05	0.000144321	0	0	0.000152899	0	0.000262502	0.000211124	0	0	4.54e-05	0	0.000212157	0	0	0	0.000219333	8.33e-05	0	0	0.000121438	0
ASV_139	0	0	0	0	0	0	0	0.000137476	0	0	0	0	0	0	0	0	0.000215883	0.00124749	2.1e-05	0.000176362	0	0	0	0	0	6.31e-05	0	0	9.62e-05	0	0	0	0	0.000262502	0.000140749	0	0	4.54e-05	4.17e-05	7.07e-05	0	0	0	0.000219333	8.33e-05	0	0	6.07e-05	0.000100123
ASV_140	0	0	0	0	0	0	0	6.42e-05	0	0	0	0	0	0	0	0	0.000168952	0.00125084	0	0.000100779	0	0	0	7.71e-05	0	6.31e-05	0	5.14e-05	0	0	0	3.82e-05	0	0	4.69e-05	0	0	4.54e-05	0	3.54e-05	0	0	0	0.000125333	8.33e-05	0	0	8.1e-05	0
ASV_141	0	0	0	0	0	0	0	0	0	0	0	0	0	0	0	0	0	0	2.1e-05	2.52e-05	0	0	0.00975389	0	3.15e-05	9.46e-05	0.0088211	0	0.000144321	0	2.29e-05	0	0.00030722	0	7.04e-05	0.010134	0	0	4.17e-05	0.000141438	0	6.49e-05	0.000309669	6.27e-05	0	0.00222075	8.87e-05	0.000141677	0
ASV_142	0	0	0	0	0	0	0	0.000174136	0	0	0	0	9.99e-06	0	0	0	0.000187725	0.00122321	4.2e-05	7.56e-05	0	0	0	0.000102783	0	3.15e-05	0	0	0	0	0	7.64e-05	0	6.56e-05	0.000140749	0	0	0.000227108	0	7.07e-05	0	0	0	0	4.16e-05	0	0	0.000121438	0.000133498
ASV_143	0	0	8.73e-06	0	0	0	0	0.000100816	0	0	0	0	0	0	0	0	7.51e-05	0.00122656	8.41e-05	0.000151168	0	0	0	0	0	9.46e-05	0	0	4.81e-05	0	0	0.000229349	0	0.000328127	7.04e-05	0	0	4.54e-05	0	0.000176797	0	0	0	0.000156666	0.000124906	0	0	0.000141677	6.67e-05
ASV_144	0	0	0	0	0	0	0	0	0	0	0	0	0	0	0	0	0	0	0	0	0	0	0.030335	0	0	0	0.000341462	0	0	0	0	0	0	0	0	4.61e-05	0	0	0	0	0	0	0	0	0	0	0	0	0
ASV_145	0	0	0	0	0	0	0	0.000119146	0	0	0	0	0	0	0	0	0.000140794	0.00121568	8.41e-05	7.56e-05	0	0	0	2.57e-05	3.15e-05	0.000157679	0	0.000102828	0	0	0	0.000152899	0	0.000196876	9.38e-05	0	0	0	4.17e-05	0	0	0	0	0.000156666	4.16e-05	0	0	2.02e-05	6.67e-05
ASV_146	0	0	0	0	0	0	0	0.000210796	0	0	0	0	0	0	0	0	0.000122021	0.00120898	6.3e-05	0.000125973	0	0	0	2.57e-05	0	6.31e-05	0	0	4.81e-05	0	0	0	0	0	4.69e-05	0	0	0.000227108	0	7.07e-05	0	0	0	0.000125333	0.000208177	0	0	0.000101198	0.000200247
ASV_147	0	0	0	0	0	0	0	0.000284117	0	0	0	0	0	0	0	0	0.000206497	0.00106163	0.000231141	0.000302336	0	0	0	0.000282653	6.3e-05	0.00037843	0	0.000154242	0.000288642	0	0	0.000305799	0	0.000393752	0.000375331	0	0	0.000272529	4.17e-05	0.000282875	0	0	0	0.000250666	0.00045799	0	0	0.000404793	0.000400494
ASV_148	0	0	0	0	0	0	0	0.000238292	0	0	0	0	0	0	0	0	0.000178338	0.00118386	0.000168103	0.000176362	0	0	0	7.71e-05	0	9.46e-05	0	5.14e-05	0.000144321	0	0	3.82e-05	0	6.56e-05	2.35e-05	0	0	0	4.17e-05	3.54e-05	0	0	0	6.27e-05	0.000208177	0	0	8.1e-05	0.000266996
ASV_149	0	0	0	0	0	0	0	0.000109981	0	0	0	0	0	0	0	0	0.000122021	0.00116628	8.41e-05	0.000201557	0	2.93e-05	0	0	0	0.000126143	0	5.14e-05	9.62e-05	0	0	0.000191124	0	0.000196876	0.000117291	0	0	0.000272529	0	3.54e-05	0	0	0	0.000281999	8.33e-05	0	0	0.000161917	0.000166872
ASV_150	0	0	0	0	0	0	0	0.000210796	0	0	0	0	0	0	0	0	0.000244042	0.00113781	0.000126077	0.000100779	0	0	0	5.14e-05	3.15e-05	9.46e-05	0	5.14e-05	0.000144321	0	0	7.64e-05	0	0.000131251	0.000328415	0	0	0.000227108	4.17e-05	0.000106078	0	0	0	0.000125333	0.000208177	0	0	4.05e-05	0.000100123
ASV_151	0	0	0	0	0	0	0	0.000155806	0	0	0	0	0	0	0	0	9.39e-05	0.00121149	0	5.04e-05	0	0	0	2.57e-05	0	6.31e-05	0	5.14e-05	4.81e-05	0	0	3.82e-05	0	6.56e-05	7.04e-05	0	0	0	0	7.07e-05	0	0	0	0	4.16e-05	0	0	6.07e-05	6.67e-05
ASV_152	0	0	0	0	9.78e-06	0	0	0	0.0352181	0.00278893	0	0	0.000489466	0	0.000678091	0.00287149	0	0	0	0	0	0	0	0	0	0	0	0	0	0	0	0	0	0	0	0	0	0	0	0	0	0	0	0	0	0	0	0	0
ASV_153	0	0	0	0	0	0	0	0.000256622	0	0	0	0	0	0	0	0	0.000272201	0.00108172	0.000168103	0.000201557	1.7e-05	0	0	0.000128479	6.3e-05	0.000189215	0	5.14e-05	9.62e-05	0	0	0.000114675	0	0.000328127	0.000234582	0	0	0.000136265	4.17e-05	0.000106078	0	0	0	0.000250666	0.000249813	0	0	0.000202396	0.000233621
ASV_154	0	0	0	0	0	0	0	6.42e-05	0	0	0	0	0	0	0	0	0.000122021	0.00119893	0.000105064	5.04e-05	0	0	0	0	0	3.15e-05	0	0	0	0	0	0.000152899	0	0	2.35e-05	0	0	0	0	3.54e-05	0	0	0	0	0	0	0	2.02e-05	3.34e-05
ASV_155	0	0	0	0	0	0	0	0.000137476	0	0	0	0	0	0	0	0	9.39e-05	0.00115372	0.000105064	0.000100779	1.7e-05	0	0	2.57e-05	0	0.000157679	2.85e-05	5.14e-05	0	0	0	3.82e-05	0	0.000196876	7.04e-05	0	0	4.54e-05	8.33e-05	0.000318235	0	0	0	0.000125333	8.33e-05	0	0	0.000101198	0.000166872
ASV_156	0	0	0	0	0	0	0	0.000201631	0	0	0	0	0	0	0	0	0.000168952	0.00110851	8.41e-05	0.000151168	0	0	0	7.71e-05	0	0.000157679	0	0	0	0	0	0.000191124	0	0	0.000140749	0	0	0.000181686	0	0.000212157	0	0	0	0.000313332	8.33e-05	0	0	0.000161917	3.34e-05
ASV_157	0	0	0	0	0	0	0	0.000100816	0	0	0	0	0	0	0	0	0.000103249	0.00115456	4.2e-05	2.52e-05	0	0	0	5.14e-05	0	0	0	0.000102828	4.81e-05	0	0	3.82e-05	0	6.56e-05	4.69e-05	0	0	4.54e-05	4.17e-05	0.000141438	0	0	0	6.27e-05	4.16e-05	0	0	0.000121438	0.000133498
ASV_158	0	0	0	0	0	0	0	0	0	0	0	0	0	0	0	0	0	0	0	2.52e-05	0.00220631	0.0023721	0	0	0	0	0	0.0639589	0	2.1e-05	0	0	0	0	0	0	0	0	0	0	0	0	0	0	0	0	0	0	0
ASV_159	0	0	0	0	0	0	0	0.000119146	0	0	0	0	0	0	0	0	0.000206497	0.00111437	0.000105064	7.56e-05	0	0	0	0	0	0.000157679	0	0	0	0	0	0	0	6.56e-05	4.69e-05	0	0	0.000227108	4.17e-05	7.07e-05	0	0	0	0.000125333	0.000166542	0	0	0.000121438	3.34e-05
ASV_160	0	0	0	0	0	0	0	8.25e-05	0	0	0	0	0	0	0	0	5.63e-05	0.00114535	0.00014709	5.04e-05	0	0	0	5.14e-05	0	6.31e-05	0	0	0	0	0	3.82e-05	0	0.000131251	0.000117291	0	0	0	0	0	0	0	0	3.13e-05	4.16e-05	0	0	4.05e-05	0.000133498
ASV_161	0.00084409	0.0010084	0.0010569	0.0010349	0	0	0	0	0.000389509	0.00103191	0.000605816	0.000811359	0.00105885	0.000902474	0.000875354	0.000957162	7.51e-05	2.68e-05	2.1e-05	0	0	0	3.77e-05	0.000282653	0	0	0	0	0	0.000568289	0.000940302	0.000305799	0.000512033	0	4.69e-05	0	0	4.54e-05	0.000291606	7.07e-05	0	0.000519009	0.000619339	3.13e-05	0	0.000547977	0.00050278	0	0
ASV_162	0	0	0	0	0	0	0	0.000164971	0	0	0	0	0	0	0	0	0.000122021	0.00108339	0.000105064	0.000302336	0	0	0	0	0	0.000189215	0	0	9.62e-05	0	0	3.82e-05	0	0.000328127	9.38e-05	0	0	0.000136265	4.17e-05	0.000106078	0	0	0	0.000125333	8.33e-05	0	0	0.000202396	3.34e-05
ASV_163	0	0	0	0	0	0	0	6.42e-05	0	0	0	0	0	0	0	0	9.39e-05	0.00113279	6.3e-05	0.000125973	0	0	0	7.71e-05	0	3.15e-05	0	5.14e-05	4.81e-05	0	0	0	0	0	2.35e-05	0	0	4.54e-05	4.17e-05	7.07e-05	0	0	0	6.27e-05	0.000249813	0	0	0.000121438	6.67e-05
ASV_164	0	0	0	0	0	0	0	0.000146641	0	0	0	0	0	0	0	0	0.000197111	0.00111521	6.3e-05	5.04e-05	0	0	0	5.14e-05	0	3.15e-05	0	0	9.62e-05	0	0	0.000152899	0	0.000196876	7.04e-05	0	0	4.54e-05	8.33e-05	7.07e-05	0	0	0	9.4e-05	4.16e-05	0	0	8.1e-05	0.000100123
ASV_165	0	0	0	0	0	0	0	3.67e-05	0	0	0	0	0	0	0	0	6.57e-05	0.00113698	6.3e-05	0	0	0	0	0	0	3.15e-05	0	0	0.000144321	0	0	3.82e-05	0	0	9.38e-05	0	0	9.08e-05	0	3.54e-05	0	0	0	0.000125333	0	0	0	0.000141677	0.000200247
ASV_166	0	0	0	0	0	0	0	5.5e-05	0	0	0	0	0	0	0	0	4.69e-05	0.0011286	4.2e-05	7.56e-05	0	0	0	0	0	0	0	0	9.62e-05	0	0	0.000114675	0	0	7.04e-05	0	0	0.000136265	0	3.54e-05	0	0	0	9.4e-05	8.33e-05	0	0	0.000161917	0
ASV_167	0	0	0	0	0	0	0	0.000238292	0	0	0	0	0	0	0	0	0.000272201	0.00104237	0.000231141	0.000125973	0	0	0	0.000102783	0	0.000189215	0	0	0.000144321	0	0	0.000114675	0	0.000262502	0.000351873	0	0	9.08e-05	0	0.000106078	0	0	0	0.000313332	0.000416354	0	0	0.000242876	0.000233621
ASV_168	0	0	0	0	0	0	0	0.000155806	0	0	0	0	0	0	0	0	0.000187725	0.00106832	0.000105064	0.000100779	0	0	0	0.000154174	0	0.000157679	0	0	9.62e-05	0	0	0.000191124	0	0.000328127	0.000328415	0	0	0.000136265	0	7.07e-05	0	0	0	0.000125333	0.000124906	0	0	0.000182157	0.000100123
ASV_169	1.3e-05	0	0	0	9.78e-06	0	0	0	0.030966	0.00150602	0	0	0.000869053	0	0.00126988	0.00220147	1.88e-05	0	0	0	0	0	0	0	3.15e-05	0	0	0	0	0	0	0	0	0	0	0	0	0	0	0	0.00996499	6.49e-05	0	0	4.16e-05	0	0	0	0
ASV_170	0	0	0	0	0	0	0	0.000229127	0	0	0	0	0	0	0	0	0.000253428	0.00104237	0.000105064	0.000125973	1.7e-05	0	1.88e-05	0	0	6.31e-05	0	0.000102828	9.62e-05	0	0	3.82e-05	0	0.000196876	0.000281499	0	0	9.08e-05	0	0.000106078	0	0	0	0.000156666	0.000124906	0	0	0.000161917	0.000100123
ASV_171	0	0	0	0	0	0	0	0.000109981	0	0	0	0	0	0	0	0	0.000159566	0.00107167	2.1e-05	0.000125973	0	0	0	0.000102783	0	0.000126143	0	0	9.62e-05	0	0	0.000152899	0	0.000131251	0.000164207	0	0	0.000136265	0	0	0	0	0	0.000156666	0.000124906	0	0	0.000101198	0.000166872
ASV_172	0	0	0	0	0	0	0	0.000128311	0	0	0	0	0	0	0	0	0.000140794	0.00107586	6.3e-05	0.000100779	0	0	0	7.71e-05	0	9.46e-05	0	5.14e-05	0.000240535	0	0	0.000114675	0	0.000196876	0.000140749	0	0	9.08e-05	0	3.54e-05	0	0	0	0.000125333	0.000208177	0	0	0.000141677	3.34e-05
ASV_173	0	0	0	0	0	1.11e-05	0	0	0.0283368	0.00323516	0	0	0.000938977	0	0.000900012	0.00264815	0	0	0	0	0	0	0	0	0	0	0	0	0	0	0	0	0	0	0	0	0	0	0	0	0.00377054	0	0	0	0	0	0	0	0
ASV_174	0	0	0	0	0	0	0	0.000183301	0	0	0	0	0	0	0	0	0.000272201	0.000976226	0.000168103	0.000277141	0	0	0	0.000128479	3.15e-05	0.000126143	0	0.000102828	9.62e-05	0	0	3.82e-05	0	0.000196876	0.000211124	0	0	9.08e-05	4.17e-05	0.000106078	0	0	0	0.000125333	0.000166542	0	0	0.000161917	0.000233621
ASV_175	0	0	0	0	0	0	0	0	0	0	0	0	0	0	0	0	0	0	0	0	1.7e-05	2.93e-05	0.0256652	0	0	0	0.000682924	0	0	0	0	0	0	0	0	0	0	0	0	0	0	0	0	0	0	0	0	2.02e-05	0
ASV_176	0	0	0	0	0	0	0	1.83e-05	0	0	0	0	0	0	0	0	0	0	0.000441269	0	0.00537999	0.00860983	0	2.57e-05	0	0	0	0.0135733	0	0	0	0	0	0	0	0	0	0	0	0	0	0	0	0	0	0	0	0	0
ASV_177	0	0	0	0	0	0	0	0.000137476	0	0	0	0	0	0	0	0	0.000112635	0.00103483	6.3e-05	0.000100779	0	0	0	7.71e-05	3.15e-05	6.31e-05	0	0	0	0	0	3.82e-05	0	0.000131251	7.04e-05	0	0	4.54e-05	0	3.54e-05	0	0	0	6.27e-05	8.33e-05	0	0	2.02e-05	0.000100123
ASV_178	0	0	0	0	0	0	0	0.000256622	0	0	0	0	0	0	0	0	0.000178338	0.000975389	0.000210128	0.000201557	1.7e-05	0	0	7.71e-05	0	0.000189215	0	5.14e-05	0.000192428	0	0	0.000267574	0	0.000196876	0.000211124	0	0	0.000227108	0	0.000176797	0	0	0	0.000281999	0.000208177	0	0	8.1e-05	0.000100123
ASV_179	0.000571384	0.000633179	0.000751184	0.000636132	9.78e-06	0	1.06e-05	0	0.000324591	0.000557787	0.000745619	0.000486815	0.000879042	0.000657236	0.000641105	0.000584932	7.51e-05	4.86e-05	0	0	0	0	0	0.000256957	0	0	0	0	4.81e-05	0.000547242	0.000619223	0.000191124	0.000512033	0	0	0	0	0.000272529	0.000291606	3.54e-05	0.000807972	0.00103802	0.000967717	3.13e-05	0	0.000547977	0.000443629	0	0
ASV_180	0	0	0	0	0	0	0	0.000183301	0	0	0	0	0	0	0	0	0.000206497	0.0010139	4.2e-05	7.56e-05	0	0	0	2.57e-05	0	0.000157679	0	0	0.000192428	0	0	7.64e-05	0	0	0.000140749	0	0	9.08e-05	0	3.54e-05	0	0	0	0.000125333	8.33e-05	0	0	2.02e-05	6.67e-05
ASV_181	0	0	0	0	0	0	0	0.000155806	0	0	0	0	0	0	0	0	0.000112635	0.00100553	0.000126077	0.000125973	0	0	0	0	0	0.000220751	0	0	0.000144321	0	0	3.82e-05	0	6.56e-05	0.000140749	0	3.05e-05	0.000136265	4.17e-05	0.000141438	0	0	0	6.27e-05	0.000124906	0	0	0.000121438	0.000100123
ASV_182	0.000168818	0.000164157	0.000165959	0.000265846	9.78e-06	0	1.06e-05	0	0	0.000306783	0.000170871	0.000324544	0.000249728	0.000245237	0.000258908	0.000191432	3.75e-05	3.94e-05	4.2e-05	0	0	0	0.000150639	0.000256957	0.000126036	3.15e-05	2.85e-05	0	9.62e-05	0.000273621	0.000504552	0.000382248	0.000409626	0	2.35e-05	0.000161223	0	0.000136265	0.0194543	0.000106078	0.000538648	0.000389257	0.00058063	3.13e-05	4.16e-05	0.00121132	0.000414054	2.02e-05	0
ASV_183	0	0	0	0	0	0	0	6.42e-05	0	0	0	0	0	0	0	0	5.63e-05	0.00103316	0.000126077	2.52e-05	0	0	0	2.57e-05	0	9.46e-05	0	5.14e-05	4.81e-05	0	0	0	0	0	9.38e-05	0	0	9.08e-05	0	3.54e-05	0	0	0	6.27e-05	4.16e-05	0	0	4.05e-05	3.34e-05
ASV_184	0.000740202	0.000711349	0.000698775	0.000930462	0	0	0	9.17e-06	0.000259673	0.00083668	0.000652417	0.000811359	0.000948966	0.000657236	0.000850697	0.000787	5.63e-05	2.01e-05	2.1e-05	0	0	0	0	0.000231261	6.3e-05	0	0	5.14e-05	0.000144321	0.000715624	0.000688026	0.000344024	0.000512033	0	2.35e-05	0	0	0	0.000458238	3.54e-05	0.00134662	0.000843389	0.000503213	0	0	0.000749863	0.000650657	0	0
ASV_185	0	0	0	0	0	0	0	9.17e-05	0	0	0	0	0	0	0	0	0.000122021	0.000977064	0.000126077	7.56e-05	0	0	0	2.57e-05	0	0.000189215	0	0	0.000192428	0	0	0.000191124	0	0.000262502	0.000140749	0	0	0.000181686	0	7.07e-05	0	0	0	9.4e-05	0.000707802	0	0	0.000161917	0.000166872
ASV_186	0	0	0	0	0	0	0	9.17e-05	0	0	0	0	0	0	0	0	0.000122021	0.00100134	0.000105064	0.000100779	0	0	0	2.57e-05	0	0.000126143	0	0	9.62e-05	0	0	7.64e-05	0	0.000131251	7.04e-05	0	0	9.08e-05	0	3.54e-05	0	0	0	3.13e-05	0.000166542	0	0	6.07e-05	0
ASV_187	0	0	0	0	0	0	0	6.42e-05	0	0	0	0	0	0	0	0	6.57e-05	0.000987948	0.000189115	0.000100779	0	0	0	0	0	6.31e-05	0	5.14e-05	0.000144321	0	0	0	0	6.56e-05	9.38e-05	0	0	9.08e-05	8.33e-05	0.000212157	0	0	0	0.000219333	0.000166542	0	0	0.000222636	6.67e-05
ASV_188	0	0	0	0	0	0	0	0.000806526	0	0	0	0	0	0	0	0	0.000919851	0.000643841	0.000756461	0.000453503	0	0	0	0.000334044	3.15e-05	0.000504573	0	0	0.000384856	0	0	0.000344024	0	0.000525003	0.00065683	0	0	0.000454215	0.000124974	0.000353594	0	0	0	0.000532665	0.000541261	0	0	0.000526231	0.000500617
ASV_189	0	0	0	0	0	0	0	0.000137476	0	0	0	0	0	0	0	0	9.39e-05	0.000905061	0.000210128	0.000151168	0	0	0	2.57e-05	3.15e-05	9.46e-05	0	5.14e-05	0	0	0	7.64e-05	0	0.000196876	0.00025804	0	0	0.000181686	4.17e-05	0.000282875	0	0	0	0.000313332	0.000208177	0	0	0.000323834	0.000500617
ASV_190	0	0	0	0	0	0	0	0.000174136	0	0	0	0	0	0	0	0	0.000140794	0.000936039	8.41e-05	0.000201557	0	0	0	5.14e-05	3.15e-05	3.15e-05	0	0.000102828	4.81e-05	0	0	0.000114675	0	0.000196876	0.000187666	0	0	0.000181686	4.17e-05	7.07e-05	0	0	0	0.000281999	8.33e-05	0	0	0.000121438	0.000133498
ASV_191	0.000168818	0.000234511	0.000200898	0.000142418	9.78e-06	0	0	0	3.25e-05	0.000139447	0.00012427	8.11e-05	0.00022975	0.00018638	0.000147947	0.000265878	9.39e-06	5.36e-05	0	2.52e-05	1.7e-05	0	3.77e-05	0.00089935	0.000126036	0	0	0	0.000288642	0.000420955	0.000321079	0.00149077	0.000102407	0	0.000117291	2.3e-05	0	0.000272529	0.00145803	0.000176797	0.000269324	0.000389257	0.000387087	3.13e-05	0	0.000461454	0.000828108	0	0
ASV_192	0.000727216	0.000742617	0.000733714	0.000740572	0	0	0	0	0.000324591	0.000780901	0.000807754	0.00146045	0.000769162	0.000608189	0.000764394	0.000744459	8.45e-05	2.34e-05	0	0	0	0	0	0.000205566	0	0	0	0	4.81e-05	0.000420955	0.000802697	0.000114675	0.000614439	0	7.04e-05	0	0	0	0.00041658	0.000106078	0.000807972	0.000648761	0.000929008	0	4.16e-05	0.000547977	0.000414054	0	0
ASV_193	0	0	0	0	0	0	0	9.17e-05	0	0	0	0	0	0	0	0	2.82e-05	0.000920968	0.000231141	0.000201557	0	2.93e-05	0	0.000102783	0	0.000189215	0	5.14e-05	0	0	0	0.000267574	0	6.56e-05	0.000234582	0	0	9.08e-05	4.17e-05	0.000247516	0	0	0	0.000219333	0.000124906	0	0	0.000141677	0.000133498
ASV_194	0	0	0	0	0	0	0	0.000109981	0	0	0	0	0	0	0	0	7.51e-05	0.000951109	4.2e-05	0.000125973	0	0	0	2.57e-05	3.15e-05	3.15e-05	0	0	0	0	0	7.64e-05	0	0.000131251	0.000211124	0	0	0	0	3.54e-05	0	0	0	0.000156666	4.16e-05	0	0	6.07e-05	6.67e-05
ASV_195	0	0	0	0	0	0	0	8.25e-05	0	0	0	0	0	0	0	0	4.69e-05	0.000974552	0	5.04e-05	0	0	0	0	0	9.46e-05	0	0	9.62e-05	0	0	0.000114675	0	0	9.38e-05	0	0	9.08e-05	0	7.07e-05	0	0	0	3.13e-05	0	0	0	2.02e-05	0
ASV_196	0	0	0	0	0	0	0	4.58e-05	0	0	0	0	0	0	0	0	6.57e-05	0.000967017	2.1e-05	2.52e-05	0	0	0	2.57e-05	0	0	0	0	4.81e-05	0	0	3.82e-05	0	0	9.38e-05	0	0	4.54e-05	4.17e-05	0	0	0	0	0	0.000166542	0	0	8.1e-05	6.67e-05
ASV_197	0	0	0	0	0	0	0	0	0	0	0	0	0	0	0	0	0	0	4.2e-05	0	0	0	0.00979155	0	0	0	0.0126625	0	0	0	0	0	0.000102407	0	0	0.000575798	0	0	0	0	0	6.49e-05	0	0	0	0.000144204	0	0	0
ASV_198	0	0	0	0	0	0	0	0.000137476	0	0	0	0	0	0	0	0	0.000131407	0.000848965	0.000336205	0.000277141	0	0	0	7.71e-05	0	9.46e-05	0	0	4.81e-05	0	0	0.000191124	0	0	0.000187666	0	0	0.000227108	0	0.000212157	0	0	0	0.000344666	0.000333084	2.88e-05	0	0.000303595	0.000200247
ASV_199	0	0	0	0	0	0	0	0.000128311	0	0	0	0	0	0	0	0	8.45e-05	0.000910084	0.000189115	0.000125973	0	0	0	0.000102783	0	3.15e-05	0	0	9.62e-05	0	0	3.82e-05	0	0.000196876	7.04e-05	0	0	4.54e-05	4.17e-05	7.07e-05	0	0	0	0.000219333	0.000124906	0	0	0.000141677	6.67e-05
ASV_200	0	0	0	0	0	0	0	0.000183301	0	0	0	0	0	0	0	0	0.000197111	0.000888316	0.00014709	0.000151168	0	0	0	0.000205566	3.15e-05	0.000126143	0	0.000102828	9.62e-05	0	0	3.82e-05	0	0.000328127	7.04e-05	0	0	0.000181686	4.17e-05	7.07e-05	0	0	0	3.13e-05	0.000166542	0	0	0.000101198	0.000166872
ASV_201	0	0	0	0	0	0	0	0.000119146	0	0	0	0	0	0	0	0	0.000103249	0.000864036	0.000168103	0.000201557	0	0	0	2.57e-05	0	9.46e-05	0	0	0.000144321	0	0	0	0	0.000196876	9.38e-05	0	0	0.000317951	8.33e-05	0.000247516	0	0	0	0.000187999	0.000124906	0	0	0.000182157	0.000200247
ASV_202	0	0	0	0	0	0	0	6.42e-05	0	0	0	0	0	0	0	0	0.000122021	0.000895014	0.000105064	0.000151168	1.7e-05	0	0	2.57e-05	0	9.46e-05	0	0	4.81e-05	0	0	0	0	6.56e-05	0.000140749	0	0	0.000227108	8.33e-05	0.000282875	0	0	0	3.13e-05	0.000166542	0	0	0.000161917	0.000166872
ASV_203	0	0	0	0	0	0	0	0.000714875	0	0	0	0	0	0	0	0	0.000703968	0.000601978	0.000651397	0.000478698	0	0	0	0.00017987	0	0.000473037	0	0.000102828	0.000577284	0	0	0.000344024	0	0.00072188	0.000492622	0	0	0.000363372	0.000166632	0.000353594	0	0	0	0.000344666	0.000499625	0	0	0.000526231	0.000700864
ASV_204	0	0	0	0	0	0	0	0.000183301	0	0	0	0	0	0	0	0	0.000197111	0.00088413	0.000168103	2.52e-05	0	0	0	5.14e-05	0	9.46e-05	0	0.000102828	4.81e-05	0	0	0	0	6.56e-05	0.000117291	0	0	0	8.33e-05	3.54e-05	0	0	0	3.13e-05	0	0	0	2.02e-05	0
ASV_205	0	0	0	0	0	0	0	0.000192466	0	0	0	0	0	0	0	0	0.000187725	0.000838081	0.000210128	0.000277141	0	0	0	0.000128479	0	0.000157679	0	5.14e-05	0.000144321	0	0	0.000114675	0	6.56e-05	0.000117291	0	0	0.000136265	0	0.000176797	0	0	0	0.000125333	0.000166542	0	0	0.000182157	0.00030037
ASV_206	0	0	0	0	0	0	0	0.000192466	0	0	0	0	0	0	0	0	0.000122021	0.000853989	0.000210128	0.000125973	0	0	0	5.14e-05	0	0.000283822	0	0	0.000240535	0	0	0.000114675	0	0	0.000140749	0	0	0	0	0.000106078	0	0	0	0.000156666	0.000124906	0	0	0.000101198	0.000133498
ASV_207	0	0	0	0	0	0	0	0.000137476	0	0	0	0	0	0	0	0	0.000112635	0.000872408	0.000105064	0.000176362	0	0	0	0	0	0.000126143	0	0	9.62e-05	0	0	0.000267574	0	0.000196876	9.38e-05	0	0	9.08e-05	4.17e-05	3.54e-05	0	0	0	0.000125333	4.16e-05	0	0	0.000202396	3.34e-05
ASV_208	0	0	0	0	0	0	0	0.000128311	0	0	0	0	0	0	0	0	9.39e-05	0.000893339	4.2e-05	5.04e-05	0	0	0	2.57e-05	0	6.31e-05	0	0	4.81e-05	0	0	7.64e-05	0	0	2.35e-05	0	0	4.54e-05	0	0	0	0	0	9.4e-05	8.33e-05	0	0	6.07e-05	0.000100123
ASV_209	0	0	0	0	0	0	0	0.000109981	0	0	0	0	0	0	0	0	0.000140794	0.000880781	0.000105064	0.000151168	0	0	0	0	0	0.000126143	0	0	0	0	0	0	0	0	2.35e-05	0	0	0.000181686	0	7.07e-05	0	0	0	0.000125333	0.000124906	0	0	4.05e-05	3.34e-05
ASV_210	0	0	0	0	0	0	0	0.00068738	0	0	0	0	0	0	0	0	0.000516243	0.000667283	0.000336205	0.000403114	0	0	0	0.000231261	9.45e-05	0.000252286	0	0.000102828	4.81e-05	0	0	0.000152899	0	0.000328127	0.00039879	0	0	0.000363372	8.33e-05	0.000318235	0	0	0	0.000469998	0.000333084	0	0	0.000141677	0.000600741
ASV_211	0	0	0	0	0	0	0	0.000109981	0	0	0	0	0	0	0	0	0.000131407	0.000829709	8.41e-05	0.000151168	0	2.93e-05	0	5.14e-05	0	9.46e-05	0	0	4.81e-05	0	0	0	0	0.000196876	0.000234582	0	0	0.000227108	0.000124974	0.000106078	0	0	0	0.000250666	0.000124906	0	0	0.000161917	6.67e-05
ASV_212	0	0	0	0	0	0	0	6.42e-05	0	0	0	0	0	0	0	0	3.75e-05	0.000877432	8.41e-05	0.000151168	0	0	0	2.57e-05	0	0.000157679	0	0	4.81e-05	0	0	0	0	6.56e-05	4.69e-05	0	0	0	8.33e-05	7.07e-05	0	0	0	0.000125333	0.000124906	0	0	2.02e-05	0
ASV_213	0	0	0	0	0	0	0	0.000210796	0	0	0	0	0	0	0	0	0.000281587	0.000773613	0.000252154	0.000251946	0	0	0	0.00017987	0	0.000126143	0	0.000102828	0.000336749	0	0	7.64e-05	0	0.000131251	9.38e-05	0	0	0.000272529	4.17e-05	0.000318235	0	0	0	0.000219333	0.000166542	0	0	0.000161917	0.000266996
ASV_214	0	0	0	0	0	0	0	7.33e-05	0	0	0	0	0	0	0	0	6.57e-05	0.000866547	8.41e-05	5.04e-05	0	0	0	5.14e-05	0	0.000126143	0	0	4.81e-05	0	0	0	0	0	9.38e-05	0	0	9.08e-05	0	0.000106078	0	0	0	6.27e-05	0.000124906	0	0	0.000121438	6.67e-05
ASV_215	0	0	3.49e-05	0	0	0	0	8.25e-05	0	0	0	0	0	0	0	0	0.000713354	6.53e-05	0.000252154	0	0	0	0	0.0029807	6.3e-05	6.31e-05	0	0	0.00153942	0	4.59e-05	0.00248461	0.000102407	6.56e-05	0.000844496	2.3e-05	0	0.000953852	0.00204124	0.0014851	0	6.49e-05	0	0.000438665	0.000166542	0.000288409	0	0	0
ASV_216	0	0	0	0	0	0	0.00012714	0	0	0	0	0	0	0	0	0	0	0	0	0	1.7e-05	0	5.65e-05	0	0	0	0.000113821	0	0	0	0	0	0	0	0	2.3e-05	0	0	0.044824	0	0.00592513	0	0	0	0	2.88e-05	0	0	0
ASV_217	0	0	0	0	0	0	0	6.42e-05	0	0	0	0	0	0	0	0	8.45e-05	0.000856501	6.3e-05	2.52e-05	0	0	0	0	0	0.000252286	0	5.14e-05	4.81e-05	0	0	0.000152899	0	0.000262502	7.04e-05	0	0	4.54e-05	0	7.07e-05	0	0	0	0.000219333	0.000124906	0	0	8.1e-05	3.34e-05
ASV_218	0	0	0	0	0	0	0	0.000412428	0	0	0	0	0	0	0	0	0.000366063	0.000616212	0.000546333	0.000428309	0	0	0	0.000154174	3.15e-05	0.000441501	0	0.000205656	0.00048107	0	0	0.000458698	0	0.00072188	0.000609913	0	0	0.000272529	4.17e-05	0.000247516	0	0	0	0.000344666	0.00045799	0	0	0.000404793	0.000600741
ASV_219	0.000675272	0.000555008	0.00057649	0.00067411	0	0	2.12e-05	0	0.000194755	0.000557787	0.00062135	0.00040568	0.000689249	0.000608189	0.000517815	0.000425405	7.51e-05	2.6e-05	0	0	0	0	0	0.000385436	9.45e-05	0	0	0	0	0.000442003	0.000665092	0.000114675	0.000716846	0	0	2.3e-05	0	4.54e-05	0.00020829	7.07e-05	0.000269324	0.000583885	0.000619339	3.13e-05	0	0.000576818	0.000621081	0	0
ASV_220	0	0	0	0	0	0	0	0	0	0	0	0	0	0	0	0	0	0	4.2e-05	2.52e-05	0.0112522	0.00849269	0.000564897	0	0	0	2.85e-05	0.00473008	0	2.1e-05	0	0	0	0	0	0	0	0	4.17e-05	0	0	0	0	0	4.16e-05	5.77e-05	0	2.02e-05	0
ASV_221	0.000857076	0.000547191	0.000768653	0.000598154	0	0	0	0	0.000194755	0.000585676	0.000667951	0.000973631	0.000609336	0.000725903	0.000554802	0.000648743	5.63e-05	2.6e-05	0	0	0	0	0	0.000128479	6.3e-05	0	0	0	0	0.000336764	0.000550421	0.000114675	0.000409626	0	0	0	0	0	0.000124974	7.07e-05	0.000807972	0.000519009	0.000387087	3.13e-05	4.16e-05	0.000576818	0.000414054	0	0
ASV_222	0	0	0	0	0	0	0	0.000595729	0	0	0	0	0	0	0	0	0.000619491	0.000620398	0.000336205	0.000302336	0	0	0	0.000128479	3.15e-05	0.000346894	0	0.000154242	0.000336749	0	0	0.000267574	0	0.000328127	0.000234582	0	0	0.000272529	0	0.000282875	0	0	0	0.000250666	0.000291448	0	0	0.000445272	0.000600741
ASV_223	0.000701244	0.000578459	0.000681306	0.000626638	9.78e-06	1.11e-05	1.06e-05	0	0.000129836	0.000557787	0.00062135	0.000324544	0.000599347	0.000568951	0.000591789	0.000584932	7.51e-05	2.18e-05	4.2e-05	0	0	0	0	0.00017987	0	0	0	5.14e-05	9.62e-05	0.000526194	0.000504552	0.000191124	0.000716846	6.56e-05	7.04e-05	0	0	0	0.000291606	3.54e-05	0	0.000908265	0.000464504	0	0	0.000605659	0.000473205	0	0
ASV_224	0	0	8.73e-06	0	0	0	0	0.000604894	3.25e-05	0	0	0	0	0	0	0	0.000469312	0.000556767	0.000483295	0.000529087	0	0	0	0.000282653	0	0.000346894	0	0.000154242	0.000336749	0	0	0.000382248	0.000102407	0.000459378	0.000328415	0	0	0.000227108	4.17e-05	0.000495032	0	0	0	0.000595331	0.00045799	0	0	0.000485751	0.000567366
ASV_225	0	0	0	0	0	0	0	0.000540739	0	0	0	0	0	0	0	0	0.000459925	0.000588583	0.000210128	0.000680255	0	0	0	5.14e-05	3.15e-05	0.000346894	0	0.000205656	0.000240535	0	0	0.000152899	0	0.000525003	0.000469164	0	0	0.000408794	0.000124974	0.000318235	0	0	0	0.000532665	0.000333084	0	0	0.000607189	0.000367119
ASV_227	0	0	0	0	2.93e-05	0	5.3e-05	0	0	0	0	0	9.99e-06	0	0	0	0	0	0	2.52e-05	0	0	5.65e-05	0.000128479	3.15e-05	0	2.85e-05	0	0	0.000105239	0.000183474	0	0.000204813	6.56e-05	4.69e-05	2.3e-05	0	0.000136265	0.00141637	3.54e-05	0.000538648	0.000129752	0.000503213	0	4.16e-05	0.000432613	0.000739382	0	0
ASV_228	0	0	0	0	0	0	0	0.000164971	0	0	0	0	0	0	0	0	0.000215883	0.000769427	6.3e-05	2.52e-05	0	0	0	7.71e-05	0	9.46e-05	0	5.14e-05	9.62e-05	0	0	0.000152899	0	6.56e-05	0.000140749	0	0	0.000136265	0	0.000106078	0	0	0	0.000250666	0.000208177	0	0	0.000141677	0.000100123
ASV_229	0	0	0	0	0	0	0	0.000100816	0	0	0	0	0	0	0	0	0.000122021	0.000785335	8.41e-05	0.000176362	0	0	0	2.57e-05	0	0.000126143	0	0	0.000192428	0	0	0.000152899	0	0.000196876	7.04e-05	0	0	0.000227108	0	0.000106078	0	0	0	9.4e-05	4.16e-05	0	0	6.07e-05	3.34e-05
ASV_230	0.000311664	0.000343949	0.000270775	0.00029433	0	0	0	0	3.25e-05	0.000306783	0.00037281	0.000162272	0.000299673	0.000245237	0.000357539	0.000382865	9.39e-06	7.95e-05	0	0	0	0	0	0.000154174	0	0	0	0	0	0.000357812	0.000321079	3.82e-05	0	0	2.35e-05	0	0	0	0.000124974	3.54e-05	0	0.000259504	0.000387087	0	0	0.000201886	0.000207027	0	0
ASV_231	0	0	0	0	0	0	0	0.000614059	0	0	0	0	0	0	0	0	0.000375449	0.000598629	0.000462282	0.000352725	0	0	0	0.000205566	0	0.000315358	0	0	0.000288642	0	0	0.000229349	0	0.000459378	0.000351873	0	0	0.000363372	4.17e-05	0.000247516	0	0	0	0.000438665	0.000124906	0	0	0.000242876	0.000500617
ASV_232	0	0	0	0	0	0	0	0.000155806	0	0	0	0	0	0	0	0	0.000122021	0.000766078	4.2e-05	2.52e-05	0	0	0	0	0	0.000157679	0	0.000102828	0.000144321	0	0	7.64e-05	0	0.000262502	9.38e-05	0	0	4.54e-05	0	0.000141438	0	0	0	0.000125333	0.000166542	0	0	8.1e-05	0.000100123
ASV_233	0.000597356	0.000742617	0.000698775	0.000607649	9.78e-06	0	1.06e-05	0	0.000292132	0.000641455	0.000528147	0.000730223	0.000539412	0.000617998	0.000653434	0.000691283	5.63e-05	1.67e-05	0	0	0	0	0	0.000231261	6.3e-05	0	0	0	0.000144321	0.000399907	0.000412816	0.000152899	0.00030722	0	0	0	0	4.54e-05	0.000333264	0	0.000538648	0.000519009	0.000503213	6.27e-05	4.16e-05	0.000346091	0.000354904	0	0
ASV_234	0	0	0	0	0	0	0	4.58e-05	0	0	0	0	0	0	0	0	5.63e-05	0.000803754	4.2e-05	2.52e-05	0	0	0	2.57e-05	0	0	0	0	0.000144321	0	0	3.82e-05	0	0.000131251	2.35e-05	0	0	4.54e-05	0	7.07e-05	0	0	0	6.27e-05	0.000124906	0	0	2.02e-05	6.67e-05
ASV_235	0.0006493	0.000570642	0.000655102	0.000645627	0	0	0	9.17e-06	0.000162296	0.000613565	0.000543681	0.000973631	0.000659281	0.000667046	0.000591789	0.000616838	3.75e-05	1.59e-05	0	0	0	0	0	0.000334044	9.45e-05	0	0	0	4.81e-05	0.000442003	0.000389881	7.64e-05	0.000614439	0	2.35e-05	0	0	9.08e-05	0.00020829	3.54e-05	0	0.000389257	0.000812882	3.13e-05	4.16e-05	0.000461454	0.000177452	0	0
ASV_236	0	0	0	0	0	0	0	0.000119146	0	0	0	0	0	0	0	0	0.000178338	0.000731751	0.000252154	0.000201557	0	0	0	0.000154174	0	9.46e-05	0	0.000102828	0.000144321	0	0	0.000229349	0	0.000196876	0.000117291	0	0	0.000136265	0	0.000106078	0	0	0	0.000281999	0.000166542	0	0	0.000202396	0.000100123
ASV_237	0.000467496	0.000336132	0.000366857	0.000455737	0	0	0	0	9.74e-05	0.000557787	0.000590282	0.000567951	0.000529423	0.000461046	0.000431513	0.000425405	3.75e-05	4.77e-05	0	0	1.7e-05	0	0	0.000231261	0	0	2.85e-05	0	9.62e-05	0.000273621	0.000389881	3.82e-05	0.000512033	0	7.04e-05	0	0	0.000181686	8.33e-05	7.07e-05	0.000538648	0.000454133	0.000270961	0	0	0.000259568	0.000473205	0	0
ASV_238	0	0	0	0	0	0	0	0.000100816	0	0	0	0	0	0	0	0	0.000103249	0.000756869	0.00014709	0.000100779	0	0	0	2.57e-05	6.3e-05	0.000157679	0	0	0	0	0	0.000114675	0	0.000262502	7.04e-05	0	0	9.08e-05	0	7.07e-05	0	0	0	6.27e-05	8.33e-05	0	0	6.07e-05	0
ASV_239	0	0	0	0	0	0	0	0	0	0	0	0	0	0	0	0	0	0	2.1e-05	0	0	0	0	0	0	0	0	0	0	0	0	0	0	0	0	0	0.0261751	0	8.33e-05	0	0	0	0	0	0	0	0	0	0
ASV_240	0	0	0	0	0	0	0	0.000174136	0	0	0	0	0	0	0	0	0.000131407	0.000728402	0.000126077	7.56e-05	0	0	0	0.000102783	0	9.46e-05	0	0	9.62e-05	0	0	0	0	6.56e-05	0.000187666	0	0	9.08e-05	0	3.54e-05	0	0	0	0.000219333	0.000166542	0	0	0.000202396	6.67e-05
ASV_241	0.00025972	0.00028923	0.000358122	0.000275341	0	0	0	0	3.25e-05	0.000167336	0.000279607	8.11e-05	0.000299673	0.000362951	0.000320552	0.00037223	1.88e-05	7.03e-05	0	0	0	0	0	0.000154174	0	0	0	0	0	0.000294669	0.000206408	3.82e-05	0.00030722	0	0	0	0	0	0.000166632	0	0.000807972	0.000129752	3.87e-05	0	4.16e-05	0.000173045	0.000177452	0	0
ASV_242	0	0	0	0	0	0	0	0.000164971	0	0	0	0	0	0	0	0	0.000159566	0.00070161	0.000126077	0.000226752	0	0	0	0.000102783	6.3e-05	0.000252286	0	0.000102828	9.62e-05	0	0	3.82e-05	0	0.000328127	0.000234582	0	0	0.000181686	0	3.54e-05	0	0	0	3.13e-05	0.000166542	0	0	4.05e-05	0.000200247
ASV_243	0	0	0	0	0	0	0	0	0	0	0	0	0	0	0	0	0	0	0.000168103	2.52e-05	0.00631343	0.00609131	0.000188299	0	0	0	0	0.01491	0	0	0	0	0	0	0	0	0	0	4.17e-05	0	0	0	0	0	0	0	0	0	3.34e-05
ASV_245	0	0	0	0	0	0	0	0.000375768	0	0	0	0	0	0	0	0	0.000356677	0.000610351	0.000273167	0.000176362	0	0	0	0.000282653	6.3e-05	0.000252286	0	0.000205656	0.000240535	0	0	0.000152899	0	0.000393752	0.000281499	0	0	0.000181686	8.33e-05	0.000141438	0	0	0	0.000156666	0.000416354	0	0	0.000323834	0.000400494
ASV_246	0.000688258	0.000539374	0.000628898	0.00067411	0	0	0	0	0	0.000390451	0.000543681	0.000486815	0.00055939	0.000617998	0.000567131	0.000457311	5.63e-05	1.93e-05	0	0	1.7e-05	0	0	0.000308349	3.15e-05	0	0	0	0	0.000231525	0.000458684	0.000114675	0.000204813	0	2.35e-05	0	0	9.08e-05	0.000291606	3.54e-05	0.000538648	0.000454133	0.000232252	0	0	0.000461454	0.000325328	0	0
ASV_247	0	0	0	0	0	0	0	0	0.0176578	0.00309572	0	0	0.000119869	0	0.000332881	0.00305228	0	0	0	0	0	0	0	0	0	0	0	0	0	0	0	0	0	0	0	0	0	0	0	0	0	0	0	0	0	0	0	0	0
ASV_248	0	0	0	0	0	0	0	0.000430758	0	0	0	0	0	0	0	0	0.000300359	0.000614537	0.000189115	0.000125973	0	0	0	0.000231261	3.15e-05	0.000220751	0	0	0.000192428	0	0	0.000229349	0	6.56e-05	0.000234582	0	0	0.000227108	0	0	0	0	3.87e-05	0.000344666	0.000208177	0	0	0.000121438	0.000266996
ASV_249	0	0	0	0	0	0	0	0.000137476	0	0	0	0	0	0	0	0	9.39e-05	0.00071082	0.000105064	5.04e-05	0	0	0	7.71e-05	0	3.15e-05	0	0	9.62e-05	0	0	0.000114675	0	0.000196876	9.38e-05	0	0	0	0	3.54e-05	0	0	0	9.4e-05	4.16e-05	0	0	0.000161917	3.34e-05
ASV_250	0	0	0	0	0	0	0	9.17e-05	0	0	0	0	0	0	0	0	8.45e-05	0.000666446	0.000210128	0.000352725	0	0	0	0	3.15e-05	0.000252286	0	5.14e-05	0.000192428	0	0	7.64e-05	0	0.000196876	7.04e-05	0	0	4.54e-05	0	0.000212157	0	0	0	0.000187999	0.000208177	0	0	0.000263115	0.000166872
ASV_251	0.00019479	0.000476838	0.000393061	0.000370286	0	0	0	0	6.49e-05	0.000529897	0.000310675	0.00040568	0.00033963	0.00038257	0.000332881	0.0003935	9.39e-06	5.11e-05	0	0	0	0	0	0.000102783	0	0	0	0	4.81e-05	0.000357812	0.000389881	0.000152899	0.000102407	0	0	0	0	4.54e-05	0.000249948	0	0.000538648	0.00032438	0.000348378	0	0	0.000173045	0.000354904	0	0
ASV_252	0	0	0	0	0	0	0	0.000375768	0	0	0	0	0	0	0	0	0.000244042	0.000633794	0.00014709	0.000176362	0	0	0	7.71e-05	0	0.000283822	0	0	0.000144321	0	0	0.000152899	0	0	0.000281499	0	0	0.000317951	4.17e-05	3.54e-05	0	0	0	6.27e-05	0.000208177	0	0	0.000263115	0.000200247
ASV_253	0	0	0	0	0	0	0	0.000311612	0	0	0	0	0	0	0	0	0.000253428	0.000624584	0.000231141	0.000251946	0	0	0	5.14e-05	3.15e-05	0.000283822	0	0	9.62e-05	0	0	0.000114675	0	0.000262502	0.000211124	0	0	0.000227108	0	0.000212157	0	0	0	0.000187999	0.000208177	0	0	0.000242876	0.000166872
ASV_254	0	0	0	0	0	0	0	0.000531574	0	0	0	0	0	0	0	0	0.000384836	0.000558442	0.000273167	0.000251946	0	0	0	0.000102783	0	0.000189215	0	5.14e-05	0.000288642	0	0	0.000191124	0	0.000262502	0.000445706	0	0	0.000136265	0	0.000176797	0	0	0	0.000219333	0.000208177	0	0	0.000303595	0.000166872
ASV_255	0	0	0	0	0	0	0	0.000439923	0	0	0	0	0	0	0	0	0.000375449	0.000587745	0.00014709	0.000151168	0	0	0	7.71e-05	3.15e-05	0.000189215	0	0.000102828	9.62e-05	0	0	0.000152899	0	0.000459378	0.00025804	0	0	0.000181686	4.17e-05	0.000282875	0	0	0	0.000156666	0.000249813	0	0	0.000263115	0.00030037
ASV_256	0.000636314	0.000578459	0.000541551	0.000493715	0	0	0	0	0.000292132	0.000529897	0.000419411	0.000486815	0.000529423	0.000510094	0.000542473	0.000467946	3.75e-05	2.18e-05	0	0	0	0	0	0.000154174	0	0	0	0	4.81e-05	0.000505146	0.000481618	0.000152899	0.000409626	0	2.35e-05	0	0	0	0.000374922	3.54e-05	0	0.000389257	0.000387087	3.13e-05	4.16e-05	0.000432613	0.000295753	0	0
ASV_257	0	0	0	0	0	0	0	0.000531574	0	0	0	0	0	0	0	0	0.000422381	0.000533324	0.000420256	0.000176362	0	0	0	0.000128479	0	0.000315358	0	0.000205656	0.000144321	0	0	0.000229349	0	0.000393752	0.000281499	0	0	0.000499637	0.000124974	0.000212157	0	0	0	0.000375999	0.000333084	0	0	0.000303595	0.000400494
ASV_258	0	0	0	0	0	0	0	0.000155806	0	0	0	0	0	0	0	0	0.00015018	0.000674819	8.41e-05	2.52e-05	1.7e-05	0	0	2.57e-05	0	0	0	5.14e-05	0	0	0	3.82e-05	0	0	4.69e-05	0	0	0.000136265	0	0	0	0	3.87e-05	9.4e-05	0.000208177	0	0	6.07e-05	0.000166872
ASV_259	0	0	0	0	0	0	0	0.000421593	0	0	0	0	0	0	0	0	0.000375449	0.000534162	0.000420256	0.000453503	0	0	1.88e-05	2.57e-05	3.15e-05	0.000252286	0	5.14e-05	0.000240535	0	0	0.000191124	0	0.000131251	0.000117291	0	0	0.000272529	0	0.000353594	0	0	0	0.000313332	0.000499625	0	0	0.000465512	0.000200247
ASV_260	0	0	0	0	0	0	0	0.000293282	0	0	0	0	0	0	0	0	0.000234656	0.000591931	0.000294179	0.000277141	0	0	0	0.000128479	3.15e-05	0.000157679	0	5.14e-05	0.000288642	0	0	0.000229349	0	0.000131251	0.00025804	0	0	0.000272529	0	0.000247516	0	0	0	0.000313332	0.000291448	0	0	0.000202396	0.000166872
ASV_261	0.000181804	0.000203242	0.00013102	0.000208879	0	0	0	0	6.49e-05	0.000111557	0.000108736	0.000162272	0.000119869	0.000117714	9.86e-05	0.000159527	0	0.000100469	4.2e-05	0	0	0	0	7.71e-05	0	0	0	0	0	0.000168382	6.88e-05	7.64e-05	0	0	2.35e-05	0	0	0	0	0	0	0	3.87e-05	0	0	8.65e-05	0.000147876	0	0
ASV_262	0.000168818	0.00021106	0.000192163	0.000246857	0	0	0	0	3.25e-05	0.000195225	0.000310675	0.000486815	0.000319652	0.000127523	0.000419184	0.000138257	2.82e-05	7.54e-05	0	0	0	0	0	0.000102783	0	0	0	0	0	0.000399907	0.000344013	7.64e-05	0.000409626	0	2.35e-05	0	0	0	8.33e-05	0	0.000269324	0.00032438	0.000270961	0	0	0.000115364	0.000207027	0	0
ASV_263	0	0	0	0	0	0	0	0	0	0	0	0	0	0	0	0	0	0	0	2.52e-05	0	0	0.017154	0	0	0	0.000227641	0	0	0	0	0	0	0	0	0	0	0	0	0	0	0	0	0	0	0	0	4.05e-05	0
ASV_264	0	0	0	0	0	0	0	0.000394098	0	0	0	0	0	0	0	0	0.000272201	0.000540022	0.000399244	0.000302336	0	0	0	0.000154174	0	0.000441501	0	0	0.000144321	0	0	0.000535148	0	0.000393752	0.000281499	0	0	0.000317951	0	0.000106078	0	0	0	6.27e-05	0.000416354	0	0	0.000283355	0.000333745
ASV_265	0	0	0	0	0	0	0	0.000174136	0	0	0	0	0	0	0	0	0.000178338	0.000643003	0.000126077	0.000201557	0	2.93e-05	0	0.000154174	0	3.15e-05	0	0	4.81e-05	0	0	3.82e-05	0	0.000131251	0.000164207	0	0	0.000136265	4.17e-05	0.000106078	0	0	0	9.4e-05	0.000166542	0	0	0.000202396	0.000100123
ASV_266	0	0	0	0	0	0	0	0.000348272	0	0	0	0	0	0	0	0	0.000187725	0.000591931	0.000210128	0.000251946	0	0	0	7.71e-05	3.15e-05	0.000220751	0	0.000102828	9.62e-05	0	0	0.000382248	0	0.000262502	0.000140749	0	0	0.000272529	8.33e-05	0.000141438	0	0	0	0.000187999	0.000124906	0	0	0.000202396	0.000166872
ASV_267	0.000220762	4.69e-05	2.62e-05	2.85e-05	9.78e-06	0	1.06e-05	0	0	0	1.55e-05	0	2e-05	0	2.47e-05	0	0	0	0	0	0.00166322	0.000937125	0.00323874	2.57e-05	0	0	2.85e-05	0.00138817	0	0	2.29e-05	0	0	0	0	0	0	0	0	3.54e-05	0.000269324	0	0	0	0	2.88e-05	5.92e-05	0	3.34e-05
ASV_268	0	0	0	0	0	0	0	0.000128311	0	0	0	0	0	0	0	0	5.63e-05	0.000674819	6.3e-05	7.56e-05	0	0	0	2.57e-05	0	3.15e-05	0	0	4.81e-05	0	0	3.82e-05	0	0.000131251	9.38e-05	0	0	4.54e-05	0	0	0	0	0	6.27e-05	8.33e-05	0	0	0	3.34e-05
ASV_269	0	0	0	0	0	0	0	0.000201631	0	0	0	0	0	0	0	0	0.000131407	0.000635468	8.41e-05	5.04e-05	0	0	0	5.14e-05	0	0.000220751	0	5.14e-05	4.81e-05	0	0	0	0	0	0.000187666	0	0	9.08e-05	0	0.000176797	0	0	0	0.000125333	4.16e-05	0	0	0.000101198	0.000100123
ASV_270	0	0	0	0	0	0	0	6.42e-05	0	0	0	0	9.99e-06	0	0	0	7.51e-05	0.000666446	2.1e-05	5.04e-05	0	0	0	0	0	6.31e-05	0	0	0	0	0	0.000114675	0	0	2.35e-05	0	0	4.54e-05	0	3.54e-05	0	0	0	0.000125333	8.33e-05	0	0	8.1e-05	0
ASV_271	0.000545412	0.000453387	0.000532816	0.000427253	0	0	0	0	0.000194755	0.000251004	0.000310675	0.00040568	0.000479477	0.000608189	0.000493157	0.000563662	1.88e-05	2.68e-05	0	0	0	0	0	0.000128479	0	0	0	5.14e-05	4.81e-05	0.000420955	0.000344013	3.82e-05	0.000102407	0	2.35e-05	0	0	0	0.000249948	3.54e-05	0.000269324	0.000389257	0.000464504	0	4.16e-05	0.000490295	0.000621081	0	0
ASV_272	0	0	0	0	0	0	0	0.000311612	0	0	0	0	0	0	0	0	0.000450539	0.00054672	0.000273167	0.000151168	0	0	0	0.000154174	3.15e-05	3.15e-05	0	0	0.000192428	0	0	0.000305799	0	0.000262502	0.000187666	0	0	0.000181686	4.17e-05	7.07e-05	0.000269324	0	0	0.000281999	0.000166542	0	0	0.000161917	0.000233621
ASV_273	0	0	0	0	0	0	0	3.67e-05	0	0	0	0	0	0	0	0	2.82e-05	1.76e-05	0.000987602	0.000478698	0.000848579	0.0013764	5.65e-05	0.00017987	0.000126036	0.000346894	5.69e-05	0.013419	0.000577284	0	0	0.000152899	0	0.000196876	0.000140749	2.3e-05	3.05e-05	0.000181686	0.000166632	0.000388954	0	0	3.87e-05	0.000375999	0.000208177	2.88e-05	2.96e-05	0.000465512	0.00066749
ASV_274	0	0	0	0	0	0	0	0.000229127	0	0	0	0	0	0	0	0	0.000178338	0.000472206	0.000609372	0.000478698	0	0	0	0.000128479	6.3e-05	0.000283822	0	0.000257069	0.000432963	0	0	0.000267574	0	0.000262502	0.000187666	0	0	0.000499637	8.33e-05	0.000176797	0	0	0	0.000344666	0.000541261	0	0	0.000242876	0.000533992
ASV_275	0	0	0	0	0	0	0	0	0	0	0	0	0	0	0	0	0	0	0	0	0	0	0.0145743	0	0	0	0.00110975	0	0	0	0	0	0	0	0	0.000898245	0	0	0	3.54e-05	0	0	0	0	0	0	0	2.02e-05	0
ASV_276	0	0	0	0	0	0	0	9.17e-05	0	0	0	0	0	0	0	0	8.45e-05	0.000621235	0.000126077	0.000100779	0	0	0	5.14e-05	0	3.15e-05	0	0	0	0	0	3.82e-05	0	6.56e-05	0.000187666	0	0	9.08e-05	0	3.54e-05	0	0	0	9.4e-05	0.000208177	0	0	0.000182157	6.67e-05
ASV_277	0	0	0	0	0	0	0	0.000430758	0	0	0	0	0	0	0	0	0.000337904	0.000509882	0.000231141	0.000302336	0	0	0	7.71e-05	0	0.00037843	0	0	9.62e-05	0	0	0.000191124	0	0.000262502	0.000351873	0	0	4.54e-05	4.17e-05	7.07e-05	0	0	0	0.000313332	0.000208177	0	0	0.000303595	0.000133498
ASV_278	0	0	0	0	0	0	0	0.000265787	0	0	0	0	0	0	0	0	0.000328518	0.000499835	0.000315192	0.000176362	0	0	0	0.000205566	3.15e-05	0.000283822	0	5.14e-05	0.000144321	0	0	0.000152899	0	0.000328127	0.000234582	0	0	0.000181686	0	7.07e-05	0.000269324	0	0	0.000469998	0.000624532	0	0	8.1e-05	0.000133498
ASV_280	0.00025972	0.000515923	0.00027951	0.000313319	9.78e-06	0	1.06e-05	0	3.25e-05	0.000529897	0.000279607	0.000162272	0.000369597	0.00038257	0.0004685	0.000329689	1.88e-05	4.69e-05	0	0	0	0	0	0.000154174	0	0	0	0	0.000144321	0.000168382	0.000366947	7.64e-05	0.000102407	0	0	0	0	4.54e-05	0.000124974	0.000106078	0	0.000259504	0.000193543	0	0	0.000374932	0.000207027	0	0
ASV_281	0	0	0	0	0	0	3.18e-05	0	0	0	0	0	0	0	0	0	0	0	0	0	1.7e-05	0	0	0	0	0	5.69e-05	0	0	0	4.59e-05	0	0	0	0	0	0	4.54e-05	0.0335347	0	0.00215459	0	0	0	0	0.000259568	0	0	0
ASV_282	0	0	0	0	0	0	0	0.000183301	0	0	0	0	0	0	0	0	0.000215883	0.000569326	0.000168103	0.000176362	0	0	0	2.57e-05	0	0.000157679	0	5.14e-05	9.62e-05	0	0	0.000191124	0	6.56e-05	0.000117291	0	0	0.000136265	0.000124974	0.000106078	0	0	0	0.000125333	0.000166542	0	0	8.1e-05	0.000133498
ASV_283	0	0	0	0	0	0	0	1.83e-05	0	0	0	0	0	0	0	0	0	0	0.000315192	0	0.00373375	0.00524204	5.65e-05	0	0	0	2.85e-05	0.011671	0	0	0	0	0	6.56e-05	0	0	0	0	0	0	0	0	0	0	0	0	2.96e-05	0	0
ASV_284	0.00019479	0.00028923	0.000358122	0.00029433	0	0	0	9.17e-06	9.74e-05	0.000167336	0.000295141	0.00040568	0.000269706	0.000304094	0.000332881	0.000308419	6.57e-05	3.43e-05	0	0	0	0	0	0.000128479	0	0	0	5.14e-05	4.81e-05	0.000147334	0.000229342	0	0.00030722	0	0	0	0	0	0	3.54e-05	0	0.000194628	0.000116126	0	0	0.000403772	0.000207027	0	0
ASV_285	0	0	0	0	0	0	0	0.000421593	0	0	0	0	0	0	0	0	0.000422381	0.000462159	0.000441269	0.000176362	0	0	0	0.000205566	6.3e-05	0.000126143	0	0	0.000432963	0	0	0.000229349	0	0.000131251	0.000351873	0	0	0.000227108	8.33e-05	0.000141438	0	0	0	0.000407332	0.000249813	0	0	0.000364313	0.00030037
ASV_286	0	0	0	0	0	0	0.000794626	0	0	0	0	0	0	0	0	0	0	0	0	0	0	0	0	0	0	0	0	0	0	0	0	0	0	0	0	0	0	0	0.00108311	0	0.0630218	0.00129752	0.0013548	0.00200533	0	0	2.96e-05	0.00736723	0
ASV_287	0	0	0	0	0	0	0	0.000293282	0	0	0	0	0	0	0	0	0.000234656	0.000535836	0.000105064	7.56e-05	0	0	0	5.14e-05	6.3e-05	0.000315358	0	0	0	0	0	0	0	0	0.000187666	0	0	4.54e-05	0	0.000106078	0	0	0	0.000250666	0.000208177	0	0	0.000101198	0.000133498
ASV_288	0	0	0	0	0	0	0	0.000293282	0	0	0	0	0	0	0	0	0.000234656	0.000504858	0.000231141	0.000125973	0	0	0	2.57e-05	3.15e-05	3.15e-05	0	0.000102828	0.000144321	0	0	0.000229349	0	0.000393752	0.000164207	0	0	0.000136265	0	0.000106078	0	0	0	0.000344666	0.000208177	0	0	0.000141677	0.000333745
ASV_289	0	0	0	0	0	0	0	5.5e-05	0	0	0	0	0	0	0	0	2.82e-05	0.000602816	4.2e-05	7.56e-05	0	0	0	0	0	3.15e-05	0	0	4.81e-05	0	0	0	0	6.56e-05	7.04e-05	0	0	0	0	7.07e-05	0	0	0	0	0	0	0	6.07e-05	0.000100123
ASV_290	0	0	0	0	0	0	0	0.000339107	0	0	0	0	0	0	0	0	0.000178338	0.000494811	0.000210128	0.000302336	0	0	0	7.71e-05	0	9.46e-05	0	5.14e-05	0.000240535	0	0	0	0	0.000262502	0.000375331	0	0	9.08e-05	0	0.000141438	0	0	0	9.4e-05	0.000124906	0	0	0.000344074	0.000133498
ASV_291	0	0	0	0	0	0	0	0.000439923	0	0	0	0	0	0	0	0	0.000422381	0.000433692	0.000378231	0.000251946	0	0	0	2.57e-05	3.15e-05	6.31e-05	0	0	0.000240535	0	0	0.000305799	0	0.000196876	0.000164207	0	0	0.000408794	8.33e-05	0.000212157	0	0	0	0.000250666	0.000208177	0	0	0.000384553	0.000467243
ASV_292	0	0	0	0	0	0	0	0	0	0	0	0	0	0	0	0	0	0	0	0	0	0	0.00662813	0	0	3.15e-05	0.00384145	0	4.81e-05	0	0	0	0	0	0	0.0043991	0	0	8.33e-05	0	0	6.49e-05	0	0	0	0.000259568	0	0	0
ASV_293	0	0	0	0	0	0	0	0.000219962	0	0	0	0	0	0	0	0	0.000197111	0.000491462	0.000189115	0.000151168	0	0	0	7.71e-05	0	0.000283822	0	0.000102828	0.000144321	0	0	0.000152899	0	0.000196876	0.000234582	0	0	0.000181686	0	0.000106078	0	0	0	0.000156666	0.000416354	0	0	0.000222636	0.000133498
ASV_294	0.000103888	0.00015634	0.00014849	0.00010444	0	0	0	9.17e-06	9.74e-05	0.000195225	0.000155337	0.000162272	0.000159826	0.000107904	0.000160276	0.000116986	2.82e-05	6.87e-05	0	0	0	0	0	0.000102783	0	0	0	0	0	0.000210478	0.000160539	0	0.000204813	0	0	0	0	4.54e-05	0.000124974	3.54e-05	0.000269324	0.000454133	3.87e-05	0	4.16e-05	0.000144204	0	0	0
ASV_295	0	0	0	0.00010444	0	0	0	0	0	0.00142236	4.66e-05	0.00154158	0	0	0.00205893	1.06e-05	0	0	0	0	0	0	1.88e-05	5.14e-05	0	0	0	0	0	0	9.17e-05	0.00194947	0.00860215	0.000262502	0	0	0	0.000499637	0	7.07e-05	0	0.00194628	0.000193543	9.4e-05	0.000249813	0	0.0022773	0	0
ASV_296	0.000220762	0.000164157	0.000192163	0.000227868	0	0	0	0	0	0.000167336	0.000326209	8.11e-05	0.000239739	0.000147142	0.000172605	0.000244608	1.88e-05	4.27e-05	0	0	0	0	0	0.000102783	3.15e-05	0	0	0	0	8.42e-05	0.000183474	0	0.000102407	0	0	0	0	4.54e-05	0.000124974	0	0	0.000129752	7.74e-05	0	0	0.00031725	0.000177452	0	0
ASV_298	0.000168818	0.00021106	0.000139755	0.000142418	0	0	0	9.17e-06	9.74e-05	0.000139447	0.000201939	8.11e-05	0.000189793	0.000156952	0.000172605	0.000159527	2.82e-05	7.37e-05	0	0	0	0	0	7.71e-05	0	0	0	0	0.000192428	0.000126287	0.000160539	0	0	0	0	0	0	9.08e-05	4.17e-05	0	0	6.49e-05	0.000309669	0	0	0.000201886	0.000118301	0	0
ASV_299	0.000246734	7.04e-05	1.75e-05	9.49e-06	0	0	0	0	0	0	1.55e-05	0	0	0	0	0	0	0	2.1e-05	0	0.000577034	2.93e-05	0.000131809	2.57e-05	0	0	0	0.00123393	0	2.1e-05	0	0	0	0	0	0	0	0	0	0	0.000269324	6.49e-05	0	0	0	0	0	0	0
ASV_300	0.000116874	0.000242328	0.000227102	0.00018989	0	0	0	0	9.74e-05	0.000167336	0.000170871	0.000324544	0.00022975	0.000137333	0.000160276	0.000180797	1.88e-05	4.6e-05	0	0	0	0	0	2.57e-05	6.3e-05	0	0	0	0	0.00018943	0.000229342	0.000114675	0	0	0	0	0	4.54e-05	0	7.07e-05	0	0.000129752	0.000232252	0	0	0.000230727	0.000266178	0	0
ASV_301	0	0	0	0	0	0	0	0.000183301	0	0	0	0	0	0	0	0	8.45e-05	0.000521603	0.000126077	0.000226752	0	0	0	7.71e-05	0	6.31e-05	0	5.14e-05	4.81e-05	0	0	0.000152899	0	6.56e-05	0.000211124	0	0	4.54e-05	0	0.000212157	0	0	0	0.000219333	0.000166542	0	0	4.05e-05	0.000233621
ASV_302	0	0	0	0	0	0	0	0	0	0	0	0	0	0	0	0	0	0	0	0	0	0	0.00399194	0	0	0	0.00463819	0	0	0	0	0	0	0	0	0.00633378	0	0	0	0	0	0	0	0	0	0	0	0	0
ASV_303	0	0	0	0	0	0	0	0.000348272	0	0	0	0	0	0	0	0	0.000244042	0.000452949	6.3e-05	0.000100779	0	0	0	0.000128479	3.15e-05	0.000126143	0	5.14e-05	0.000192428	0	0	3.82e-05	0	0.000196876	0.000211124	0	0	0.000181686	8.33e-05	0.000106078	0	0	0	0.000187999	0.000124906	0	0	0.000182157	0.000266996
ASV_304	0.000207776	0.000140706	0.000209633	0.000180396	0	0	0	0	0	0.000167336	0.000108736	8.11e-05	0.000159826	0.000107904	0.000172605	0.000180797	0	5.61e-05	0	0	0	0	0	0	0	0	0	0	0	0.000294669	0.000206408	0	0.000102407	0	0	0	0	0	8.33e-05	0	0.000269324	0.000194628	7.74e-05	0	0	0.000201886	0.000177452	0	0
ASV_305	0	0	0	0	0	0	0	9.17e-06	0	0	0	0	0	0	0	0	2.82e-05	3.35e-06	0.000693423	2.52e-05	0.0016123	0.00304566	3.77e-05	0	0	0	0	0.0141388	0	0	0	0	0	0	4.69e-05	0	0	0	0	0	0	0	0	0	0	0	0	0	0
ASV_306	0.000272706	0.000187608	0.000183429	0.000199385	0	0	0	0	0	0.000139447	0.000155337	0.000324544	0.00010988	0.00019619	0.000184934	0.000127622	2.82e-05	5.86e-05	0	0	0	0	0	2.57e-05	0	0	0	0	0	0.000168382	0.000252276	0	0.000102407	0	0	0	0	0	4.17e-05	0	0	6.49e-05	0.000154835	0	0	0.000201886	0.000118301	0	0
ASV_307	0	0	0	0	0	0	0	4.58e-05	0	0	0	0	0	0	0	0	5.63e-05	0.000489788	0.000105064	0.000100779	0	0	0	0.000231261	9.45e-05	0.000157679	0	5.14e-05	9.62e-05	0	0	0.000152899	0	0.000196876	0.000328415	0	0	4.54e-05	4.17e-05	7.07e-05	0	0	0	3.13e-05	8.33e-05	0	0	0.000141677	0.000100123
ASV_308	0.000207776	0.00021106	0.000218367	0.000170901	0	0	0	0	9.74e-05	0.000251004	0.00024854	8.11e-05	0.000149837	0.000176571	0.00011096	0.000148892	3.75e-05	6.36e-05	0	0	0	0	0	7.71e-05	0	0	0	0	0	0.000126287	0.000137605	3.82e-05	0.000204813	0	0	0	0	0	0	0	0.000269324	6.49e-05	7.74e-05	3.13e-05	0	0.000201886	8.87e-05	0	0
ASV_309	0	0	0	0	0	0	0	0.000284117	0	0	0	0	0	0	0	0	0.000197111	0.00045881	0.000189115	7.56e-05	0	0	0	7.71e-05	0	0.000189215	0	0.000102828	9.62e-05	0	0	0.000229349	0	0.000131251	9.38e-05	0	0	0.000136265	0	0.000106078	0	0	0	0.000125333	0.000166542	0	0	0.000141677	0.000233621
ASV_310	0	0	0	0	0	0	0	0.000320777	3.25e-05	0	0	0	0	0	0	0	0.000253428	0.000429506	0.000189115	0.000125973	0	0	0	7.71e-05	3.15e-05	0.000220751	0	5.14e-05	0.000144321	0	0	0.000114675	0	0.000459378	7.04e-05	0	0	9.08e-05	0	0.000247516	0	0	0	0.000156666	0.000124906	0	0	0.000141677	0.00030037
ASV_311	0.000181804	0.000148523	0.000235837	0.000218374	0	0	1.06e-05	0	3.25e-05	0.000278893	0.000186405	0.000243408	0.000259717	0.00019619	0.000197263	0.000148892	9.39e-06	5.11e-05	0	0	0	0	0	0.000102783	0	0	0	0	0	6.31e-05	0.000206408	3.82e-05	0.000204813	0	0	0	0	0	0.000124974	3.54e-05	0.000269324	0	0.000154835	0	0	0.000144204	0.000118301	0	0
ASV_312	0	0	0	0	0	0	0	1.83e-05	0	0	0	0	0	0	0	0	1.88e-05	0.000530813	2.1e-05	2.52e-05	0	0	0	2.57e-05	0	0	0	0	4.81e-05	0	0	0	0	0	2.35e-05	0	0	0	4.17e-05	3.54e-05	0	0	0	3.13e-05	0	0	0	4.05e-05	0.000100123
ASV_313	0.00019479	0.000218877	0.000235837	0.000113934	0	0	0	0	3.25e-05	0.000223115	0.000217472	0.000162272	0.00022975	0.000264856	0.000160276	0.000159527	4.69e-05	5.02e-05	0	0	0	0	0	0.000282653	3.15e-05	0	0	0	9.62e-05	0.000273621	0.000229342	0.000152899	0.000102407	0	2.35e-05	0	0	4.54e-05	0	0	0	0.000129752	0.000154835	0	0	0.00031725	0.000118301	0	0
ASV_314	0	0	0	0	9.78e-06	0	0	0	0.0143469	0.000948237	0	0	0.000399564	0	0.000308223	0.00127622	0	0	0	0	0	0	0	0	0	0	0	0	0	0	0	0	0	0	0	0	0	0	0	0	0.00430918	0	0	0	0	0	0	0	0
ASV_315	0	0	0	0	0	0	0	0.000109981	0	0	0	8.11e-05	0	0	0	0	0.000140794	7.87e-05	0.000567346	0.000226752	0	0	3.77e-05	0.000488219	3.15e-05	0.000473037	5.69e-05	0.000154242	0.000865926	2.1e-05	0	0.00202592	0	0.000196876	0.000961787	2.3e-05	3.05e-05	0.00104469	0.00062487	0.000459673	0	0	0	0.00087733	0.000499625	0	0	0.000202396	0.000166872
ASV_316	0.000181804	0.000132889	0.000165959	0.000123429	0	0	0	0	0	0.000139447	0.000217472	8.11e-05	0.00021976	0.000127523	7.4e-05	0.000148892	0	6.7e-05	0	0	0	0	0	7.71e-05	0	0	0	0	0	6.31e-05	0.000114671	7.64e-05	0.000102407	0	2.35e-05	0	0	0	4.17e-05	3.54e-05	0	0.000129752	0.000232252	0	0	0.000173045	0.000207027	0	0
ASV_317	0	0	0	0	0	0	0	0	0.0152882	0.00108768	0	0	0.000289684	0	0.000184934	0.00112732	0	0	0	0	0	0	0	0	0	0	0	0	0	0	0	0	0	0	0	0	0	0	0	0	0	0	0	0	0	0	0	0	0
ASV_318	2.6e-05	7.82e-06	2.62e-05	9.49e-06	0	0	0	0	0	5.58e-05	0	8.11e-05	9.99e-06	9.81e-06	1.23e-05	2.13e-05	9.39e-06	2.51e-06	0	0	0	0	0	0	0	0	0	0	0	2.1e-05	0	0	0	0	2.35e-05	0	0	0	0	0	0	6.49e-05	0.000116126	0	0	0	2.96e-05	0	0
ASV_319	0	0	0	0	0	0	0	0.000238292	0	0	0	0	0	0	0	0	0.000140794	0.000417785	0.000189115	0.000125973	0	2.93e-05	0	5.14e-05	0	0.000157679	0	5.14e-05	4.81e-05	0	0	0	0	6.56e-05	0.000140749	0	0	0.000181686	8.33e-05	0.000176797	0	0	0	6.27e-05	0.000249813	0	0	0.000182157	0.00030037
ASV_320	0	0	0	0	0	0	0	0	0	0	0	0	0	0	0	0	0	0	2.1e-05	0	0	0	0	0	0	0	0	0	0	0	0	0	0	0	0	0	0.0159128	0	0	0	0	0	3.87e-05	0	0	0	0	0	0
ASV_321	0	0	0	0	0	0	0	0.000192466	0	0	0	0	0	0	0	0	0.00015018	0.000426994	8.41e-05	0.000151168	0	0	0	7.71e-05	0	0.000220751	0	0.000154242	0	0	0	7.64e-05	0	0.000131251	4.69e-05	0	0	4.54e-05	4.17e-05	0.000106078	0	0	0	0.000125333	0.000208177	0	0	0.000121438	0.000133498
ASV_322	0	0	0	0	0	0	0	0.000229127	0	0	0	0	0	0	0	0	0.000262815	0.000427832	0.00014709	2.52e-05	0	0	0	0.000128479	0	6.31e-05	0	5.14e-05	9.62e-05	0	0	3.82e-05	0	6.56e-05	0.000117291	0	0	0.000181686	0	0	0	0	0	0.000156666	8.33e-05	0	0	0.000101198	3.34e-05
ASV_323	0	0	0	0	0	0	0	0.000302447	0	0	0	0	0	0	0	0	0	0	0	2.52e-05	0	0	0	0	0	0.000126143	0	0.000411311	0	0	0	0.00355491	0	0.00905631	2.35e-05	0	0	0.00327035	0	7.07e-05	0	0	0	0.000281999	0.0038721	0	0	0	0.00030037
ASV_324	0	0	0	0	0	0	0	0.000155806	0	0	0	0	0	0	0	0	0.000112635	0.000439553	8.41e-05	0.000125973	0	0	0	0.000128479	0	0.000157679	0	0	4.81e-05	0	0	0.000114675	0	6.56e-05	0.000117291	0	0	9.08e-05	0	3.54e-05	0	0	0	6.27e-05	8.33e-05	0	0	4.05e-05	3.34e-05
ASV_325	0	0	0	0	0	0	0	0.000329942	0	0	0	0	0	0	0	0	0.000187725	0.000403552	0.000105064	0.000125973	0	0	0	0.000102783	0	0.000126143	0	0	0.000144321	0	0	0.000114675	0	6.56e-05	0.000117291	0	0	0.000272529	0	7.07e-05	0.000269324	0	0	0.000125333	8.33e-05	0	0	8.1e-05	3.34e-05
ASV_326	0.000142846	0.000218877	0.000183429	0.000218374	0	0	0	0	3.25e-05	0.000167336	0.000201939	0.000243408	0.000169815	0.000264856	0.00011096	0.000148892	9.39e-06	3.94e-05	0	0	0	0	0	7.71e-05	0	0	0	0	0	8.42e-05	9.17e-05	0	0	0	2.35e-05	0	0	0	0.000124974	3.54e-05	0.000269324	6.49e-05	0.000116126	0	0	8.65e-05	8.87e-05	0	0
ASV_327	0	0	8.73e-06	0.00100642	0	0	0	0	0	0	0	0	2e-05	0	0	0	0	0	0	0	0	0	0	0	0	0	0	0	0	2.1e-05	2.29e-05	0	0	0	0	0	0	0	0	0	0	6.49e-05	3.87e-05	0	0	2.88e-05	0.000561931	0	0
ASV_328	0	0	0	0	0	0	0	5.5e-05	0	0	0	0	0	0	0	0	7.51e-05	0.000436204	8.41e-05	7.56e-05	0	0	0	7.71e-05	0	3.15e-05	0	0	0.000144321	0	0	3.82e-05	0	6.56e-05	0.000164207	0	0	0	0	0	0	0	0	3.13e-05	0.000166542	0	0	0.000101198	6.67e-05
ASV_329	0	0	0	0	0	0	0	0.000119146	0	0	0	0	0	0	0	0	0.000131407	0.000417785	0.00014709	2.52e-05	0	2.93e-05	0	5.14e-05	3.15e-05	3.15e-05	0	0	0.000144321	0	0	7.64e-05	0	0.000131251	4.69e-05	0	0	4.54e-05	4.17e-05	0	0	0	0	0.000187999	0.000124906	0	0	0.000101198	0.000166872
ASV_330	7.79e-05	0.000179791	7.86e-05	9.49e-05	0	0	0	0	3.25e-05	8.37e-05	6.21e-05	0.000162272	0.00010988	8.83e-05	0.000197263	0.000106351	9.39e-06	5.69e-05	0	0	0	0	0	2.57e-05	6.3e-05	0	0	0	0	8.42e-05	0.000114671	3.82e-05	0.000102407	0	0	0	0	0	0.000124974	0	0.000538648	0.000259504	3.87e-05	0	0	2.88e-05	2.96e-05	0	0
ASV_331	0	0	0	0	0	0	0	0.000320777	0	0	0	0	0	0	0	0	0.00022527	0.000318153	0.000315192	0.000100779	0	0	0	7.71e-05	6.3e-05	6.31e-05	0	0	0.000192428	0	0	0.000114675	0	0.000196876	0.000140749	0	0	4.54e-05	0.000124974	0.000353594	0	0	0	0.000187999	0.000208177	0	0	0.000141677	0.000133498
ASV_332	0	0	0	0	0	0	0	0	0	0	0	0	0	0	0	0	0	1.67e-06	4.2e-05	0	0.00431078	0.00494919	0.000112979	2.57e-05	0	0	0	0.00318766	0	0	0	0	0	0	0	0	0	0	0	0	0	0	0	0	0	8.65e-05	0	0	0
ASV_333	0.000116874	6.25e-05	0.000157224	9.49e-05	0	0	0	9.17e-06	3.25e-05	5.58e-05	6.21e-05	8.11e-05	0.000139848	0.000127523	4.93e-05	0.000159527	9.39e-06	5.53e-05	0	0	0	0	0	0.000102783	0	0	0	0	0	0.000126287	9.17e-05	0	0.000102407	0	0	0	0	0	0	0	0	0	3.87e-05	0	0	8.65e-05	2.96e-05	0	0
ASV_334	0	0	0	0	0	0	0	0	0	0	0	0	0	0	0	0	0	0	0	0	0	0	0	2.57e-05	0	0	0	0	0	0	0	0	0	0	2.35e-05	0	0	0	0	0	0	0	0	0	0	0	2.96e-05	0	0
ASV_336	0	0	0	0	0	0	0	9.17e-06	0	0	0	0	0	0	0	0	1.88e-05	0.000430343	2.1e-05	0	0	0	0	0	0	0	0	0	0	0	0	3.82e-05	0	0	0	2.3e-05	0	0	0	0	0	0	0	0	0	0	0	0	0
ASV_337	0	0	0	0	0	0	0	3.67e-05	0	0	0	0	0	0	0	0	4.69e-05	0.000418622	2.1e-05	2.52e-05	0	0	0	2.57e-05	0	6.31e-05	0	0	4.81e-05	0	0	0	0	0.000131251	4.69e-05	0	0	0	0	7.07e-05	0	0	0	3.13e-05	0	0	0	2.02e-05	6.67e-05
ASV_338	0	0	0	0	0	0	0	0.000219962	0	0	0	0	0	0	0	0	8.45e-05	9.96e-05	0.000714436	0.000302336	0	0	1.88e-05	0.000282653	6.3e-05	0.000409965	0	0	0.00096214	0	0	0.0012232	0.000102407	0.000590629	0.000469164	0	0	0.00059048	0.000249948	0.000282875	0	0	0	0.000595331	0.000541261	0	0	0.000505991	0.000467243
ASV_339	0	0	0	0	0	0	0	0.000119146	0	0	0	0	0	0	0	0	0.000112635	0.00038262	6.3e-05	5.04e-05	0	0	0	0	0	3.15e-05	0	5.14e-05	4.81e-05	0	0	3.82e-05	0	0.000131251	4.69e-05	0	0	9.08e-05	8.33e-05	7.07e-05	0	0	0	6.27e-05	4.16e-05	0	0	0.000161917	0.000100123
ASV_340	0	0	0	0	0	0	0	2.75e-05	0	0	0	0	0	0	0	0	3.75e-05	0.000400203	4.2e-05	5.04e-05	0	0	0	5.14e-05	0	0	0	0	4.81e-05	0	0	3.82e-05	0	0	0	0	3.05e-05	0.000272529	0	0	0	0	0	6.27e-05	4.16e-05	0	0	6.07e-05	6.67e-05
ASV_341	0	0	1.75e-05	9.49e-06	0	0	0	0	0	0	0	0	0	9.81e-06	1.23e-05	2.13e-05	0	7.54e-06	0	0	3.39e-05	0	0	0.000822263	0	3.15e-05	0	0	0.000384856	6.31e-05	0.000160539	0.000955621	0	0	0.000117291	0	0	0.000136265	0.00137471	0.000106078	0	6.49e-05	3.87e-05	0	0	0.000374932	0.000177452	0	0
ASV_342	0	0	0	0	0	0	0	0	0	0	0	0	0	0	0	0	0	0	0	5.04e-05	0	0	0.00259853	2.57e-05	3.15e-05	9.46e-05	0.0027317	0	0	4.21e-05	0	0	0.000409626	0	0	0.00304021	0.000122171	4.54e-05	0.000124974	0.000176797	0	0.000129752	0.000425795	6.27e-05	0	0.000403772	2.96e-05	4.05e-05	0
ASV_344	0	0	0	0	0	0	0	9.17e-06	0	0	0	0	0	0	0	0	3.75e-05	0.000396854	0	2.52e-05	0	0	0	0	0	0	0	0	0	0	0	0	0	0	7.04e-05	0	0	0.000136265	0	0	0	0	0	0.000125333	4.16e-05	0	0	0	0
ASV_345	0	0	0	0	0	0	0	0	0	0	0	0	0	0	0	0	0	0	0	0	0	0	0	0	0.015912	0	0	0	0	0	0	0	0	0	0	0	0	0	0	0	0	0	0	0	0	0	0	0	0
ASV_346	3.9e-05	1.56e-05	1.75e-05	3.8e-05	0	0	0	0	0	0	4.66e-05	0	9.99e-06	9.81e-06	7.4e-05	5.32e-05	0	0	0	0	1.7e-05	2.93e-05	0.00193948	2.57e-05	0	3.15e-05	0.00159349	5.14e-05	0	0.000105239	0.000114671	0	0.000204813	0	7.04e-05	0.000944309	0	0	0.000374922	0	0	0.000129752	3.87e-05	0	4.16e-05	0.00302829	0.000147876	0	0
ASV_347	0	0	0	0	0	0	0	1.83e-05	0	0	0	0	0	0	0	0	0	0	0.000777474	0	0.000678864	0.00187425	1.88e-05	0	0	0	0	0.00827764	0	0	0	0	0	0	0	0	0	0	0	0	0	0	0	3.13e-05	0	0	0	0	0
ASV_349	0	0	0	0	0	0	0	2.75e-05	0	0	0	0	0	0	0	0	6.57e-05	0.000360015	2.1e-05	5.04e-05	0	0	0	7.71e-05	0	0	0	0	4.81e-05	0	0	7.64e-05	0	0.000131251	4.69e-05	0	0	0	0	0	0	0	0	3.13e-05	0	0	0	2.02e-05	6.67e-05
ASV_350	0	0	0	0	0	0	0	9.17e-06	0	0	0	0	0	0	0	0	4.69e-05	0.000369225	2.1e-05	0	0	0	0	2.57e-05	0	6.31e-05	0	0	0	0	0	3.82e-05	0	0	0.000117291	0	0	0	0	0	0	0	0	0	0	0	0	2.02e-05	3.34e-05
ASV_351	0	0	0	0	0	0	0	1.83e-05	0	0	0	0	0	0	0	0	3.75e-05	0.000366713	2.1e-05	2.52e-05	0	0	0	5.14e-05	3.15e-05	3.15e-05	0	0	4.81e-05	0	0	0	0	0	4.69e-05	0	0	0	0	0	0	0	0	0	0	0	0	2.02e-05	0
ASV_352	0	0	0	0	0	0	0	9.17e-05	0	0	0	0	0	0	0	0	0.00015018	0.000319827	0	2.52e-05	0	0	0	5.14e-05	0	3.15e-05	0	0	4.81e-05	0	0	7.64e-05	0	6.56e-05	7.04e-05	0	0	0	0	3.54e-05	0	0	0	9.4e-05	0	0	0	0.000121438	0
ASV_353	0	0	0	0	9.78e-06	0	0	0	0.00827707	0.00083668	0	0	0.000319652	0	0.000308223	0.0011805	0	0	0	0	0	0	0	0	0	0	0	0	0	0	0	0	0	0	0	0	0	0	0	0	0	0	0	0	0	0	0	0	0
ASV_354	0	0	0	0	0	0	0	5.5e-05	0	0	0	0	0	0	0	0	4.69e-05	0.000350805	4.2e-05	0	0	0	0	0	0	0	0	0	0	0	0	0	0	0	0	0	0	0	0	0	0	0	0	3.13e-05	0	0	0	2.02e-05	0
ASV_355	0	0	0	0	0	0	0	0	0.00863412	0.00117135	0	0	3e-05	0	0.000295894	0.00120177	0	0	0	0	0	0	0	0	0	0	0	0	0	0	0	0	0	0	0	0	0	0	0	0	0	0	0	0	0	0	0	0	0
ASV_357	0	0	0	0	0	0	0	6.42e-05	3.25e-05	0	0	0	0	0	0	0	0.000178338	0.000286337	4.2e-05	7.56e-05	0	0	0	2.57e-05	3.15e-05	9.46e-05	0	0	0.000144321	0	0	0.000229349	0	0.000262502	0.000117291	0	0	0.000181686	0.000124974	0	0	0	0	0	0.000124906	0	0	8.1e-05	6.67e-05
ASV_358	0	0	0	0	0	0	0	9.17e-06	0	0	0	0	0	0	0	0	2.82e-05	0.000342433	4.2e-05	2.52e-05	0	0	0	0	0	3.15e-05	0	0	0	0	0	0	0	0	0	0	0	0	0	0	0	0	0	0	0	0	0	0	0
ASV_359	0	0	0	0	0	0	0	7.33e-05	0	0	0	0	9.99e-06	0	0	0	0.000112635	0.000283826	6.3e-05	2.52e-05	0	0	0	7.71e-05	0	9.46e-05	0	0	0.000192428	0	0	0.000152899	0	0.000131251	0.00025804	0	0	4.54e-05	0	0	0	0	0	9.4e-05	4.16e-05	0	0	0	3.34e-05
ASV_360	0	0	0	0	0	0	0	1.83e-05	0	0	0	0	0	0	0	0	2.82e-05	0.000326525	0	2.52e-05	0	0	0	2.57e-05	0	0	0	0	0	0	0	0	0	0	0	0	0	4.54e-05	0	0	0	0	0	0	4.16e-05	0	0	4.05e-05	0
ASV_361	0	0	0	0	0	0	0	1.83e-05	0	0	0	0	0	0	0	0	2.82e-05	0.000327362	0	0	0	0	0	0	0	0	0	5.14e-05	0	0	0	0	0	0	9.38e-05	0	0	0	0	7.07e-05	0	0	0	3.13e-05	4.16e-05	0	0	8.1e-05	0
ASV_362	0	0	0	0	0	0	0	4.58e-05	0	0	0	0	0	0	0	0	4.69e-05	0.000319827	2.1e-05	0	0	0	0	0	0	0	0	5.14e-05	0	0	0	3.82e-05	0	0	0	0	0	0	0	0	0	0	0	0	4.16e-05	0	0	4.05e-05	0
ASV_363	0	0	0	0	0	0	0	9.17e-06	0	0	0	0	0	0	0	0	9.39e-06	0.00031899	6.3e-05	0	0	0	0	2.57e-05	0	3.15e-05	0	0	4.81e-05	0	0	0	0	6.56e-05	7.04e-05	0	0	4.54e-05	0	3.54e-05	0	0	0	6.27e-05	4.16e-05	0	0	0	6.67e-05
ASV_364	0	0	0	0	0	0	0	1.83e-05	0	0	0	0	0	0	0	0	0	0.000321502	2.1e-05	0	1.7e-05	0	0	5.14e-05	0	0	0	0	4.81e-05	0	0	7.64e-05	0	0	9.38e-05	0	0	0	0	0	0	0	0	0	4.16e-05	0	0	0	0
ASV_365	0	0	0	0	0	0	0	0	0	0	0	0	0	0	0	0	0	0	0	0	0	0	0.00738132	0	0	0	0.000597559	0	0	0	0	0	0	0	0	0	0	0	0	0	0	0	0	0	0	0	0	0	0
ASV_366	0	0	0	0	0	0	0	3.67e-05	0	0	0	0	0	0	0	0	0	0.000314804	2.1e-05	5.04e-05	0	0	0	0	0	3.15e-05	0	0	0	0	0	0	0	0	0	0	0	0	0	0	0	0	0	3.13e-05	8.33e-05	0	0	0	0
ASV_367	0	0	0	0	0	0	0	1.83e-05	0	0	0	0	0	0	0	0	2.82e-05	0.000301408	8.41e-05	0.000125973	0	0	0	2.57e-05	0	0	0	0	0	0	0	0	0	0	0	0	0	4.54e-05	4.17e-05	0	0	0	0	0.000125333	8.33e-05	0	0	2.02e-05	6.67e-05
ASV_368	0	0	0	0	0	0	0	1.83e-05	0	0	0	0	0	0	0	0	9.39e-06	0.000308943	0	2.52e-05	0	2.93e-05	0	2.57e-05	0	0	0	0	0	0	0	0	0	6.56e-05	0	0	0	0	0	3.54e-05	0	0	0	0	4.16e-05	0	0	2.02e-05	0
ASV_369	0	0	0	0	0	0	0	0	0	0	0	0	0	0	0	0	0	0	0	0	0	0	0	0	0.000283581	0	0	0	0	0	0	0	0	0	0	0	0	0	0	0	0	0.0249773	0	0	0	0	0	0	0
ASV_370	0	0	0	0	0	0	0	2.75e-05	0	0	0	0	0	0	0	0	3.75e-05	0.000293873	2.1e-05	5.04e-05	0	0	0	0	0	0	0	5.14e-05	0	0	0	0	0	0	0	0	0	0	0	0	0	0	0	0	0	0	0	8.1e-05	3.34e-05
ASV_371	0	0	0	0	0	0	0	1.83e-05	0	0	0	0	0	0	0	0	3.75e-05	0.000279639	2.1e-05	2.52e-05	0	0	0	0.000128479	0	3.15e-05	0	0	4.81e-05	0	0	3.82e-05	0	0	4.69e-05	0	0	4.54e-05	0	0	0	0	0	6.27e-05	0	0	0	2.02e-05	0.000100123
ASV_372	0	0	0	0	0	0	0	9.17e-06	0	0	0	0	0	0	0	0	9.39e-06	0.000298059	0	0	0	0	0	0	0	0	0	0	0	0	0	0	0	6.56e-05	0	0	0	9.08e-05	0	0	0	0	0	3.13e-05	0	0	0	0	0
ASV_373	0	0	0	0	0	0	0	0	0	0	0	0	0	0	0	0	0	0	0	0	0.0027494	0.00380707	5.65e-05	0	0	0	0	0.00179949	0	0	0	0	0	0	0	0	0	0	0	0	0	0	0	0	0	0	0	0	0
ASV_374	0	0	0	0	0	0	0	3.67e-05	0	0	0	0	0	0	0	0	0	0.00029471	6.3e-05	0	0	0	0	0	0	0	0	0	0	0	0	3.82e-05	0	6.56e-05	2.35e-05	0	0	0	4.17e-05	0	0	0	0	3.13e-05	0	0	0	0	0
ASV_375	0	0	0	0	0	0	0	2.75e-05	0	0	0	0	0	0	0	0	4.69e-05	0.0002855	2.1e-05	0	0	2.93e-05	0	0	0	3.15e-05	0	0	4.81e-05	0	0	0	0	0	4.69e-05	0	0	0	0	3.54e-05	0	0	0	3.13e-05	0	0	0	2.02e-05	6.67e-05
ASV_376	0	0	0	0	0	0	0	1.83e-05	0	0	0	0	0	0	0	0	9.39e-06	0.000276291	4.2e-05	5.04e-05	0	0	0	0	0	0	0	0	9.62e-05	0	0	3.82e-05	0	0	0	0	0	0	0	0	0	0	0	3.13e-05	4.16e-05	0	0	4.05e-05	0
ASV_377	0	0	0	0	0	0	0	2.75e-05	0	0	0	0	0	0	0	0	9.39e-06	0.000263732	8.41e-05	5.04e-05	0	2.93e-05	0	2.57e-05	0	0	0	5.14e-05	4.81e-05	0	0	0.000114675	0	6.56e-05	2.35e-05	0	0	0.000181686	0	7.07e-05	0	0	0	0	4.16e-05	0	0	2.02e-05	6.67e-05
ASV_378	0	0	0	0	0	0	0	1.83e-05	0	0	0	0	0	0	0	0	2.82e-05	0.000286337	0	0	0	0	0	5.14e-05	0	0	0	0	4.81e-05	0	0	3.82e-05	0	0.000131251	0	0	0	4.54e-05	0	3.54e-05	0	0	0	0	0	0	0	6.07e-05	0
ASV_379	0	0	0	0	0	0	0	8.25e-05	0	0	0	0	0	0	0	0	1.88e-05	0.00026122	8.41e-05	2.52e-05	0	0	0	0	6.3e-05	0.000126143	0	0	4.81e-05	0	0	3.82e-05	0	0.000131251	0.000117291	0	0	4.54e-05	0	7.07e-05	0	0	0	6.27e-05	0	0	0	4.05e-05	0.000200247
ASV_380	0	0	0	0	0	0	0	7.33e-05	0	0	0	0	0	0	0	0	4.69e-05	0.000250336	2.1e-05	5.04e-05	0	0	0	5.14e-05	0	0.000189215	0	0	0.000144321	0	0	3.82e-05	0	6.56e-05	4.69e-05	0	0	9.08e-05	0	7.07e-05	0	0	0	9.4e-05	0	0	0	6.07e-05	6.67e-05
ASV_381	0	0	0	0	0	0	0	5.5e-05	0	0	0	0	0	0	0	0	4.69e-05	0.000265406	2.1e-05	5.04e-05	0	0	0	5.14e-05	0	3.15e-05	0	0	4.81e-05	0	0	0	0	6.56e-05	4.69e-05	0	0	0	0	0.000106078	0	0	0	6.27e-05	4.16e-05	0	0	6.07e-05	0
ASV_382	0	0	0	0	0	0	0	4.58e-05	0	0	0	0	0	0	0	0	4.69e-05	0.000274616	4.2e-05	0	0	0	0	0	0	6.31e-05	0	0	4.81e-05	0	0	0	0	0	4.69e-05	0	0	0	0	7.07e-05	0	0	0	3.13e-05	0	0	0	2.02e-05	0
ASV_383	0	0	0	0	0	0	0	6.42e-05	0	0	0	0	0	0	0	0	9.39e-06	0.000269593	6.3e-05	0	0	0	0	5.14e-05	0	0	0	5.14e-05	0	0	0	0	0	0	0	0	0	0.000181686	0	0.000106078	0	0	0	9.4e-05	4.16e-05	0	0	0	0
ASV_384	0	0	0	0	0	0	0	0	0	0	0	0	0	0	0	0	0	0	0	0	0	0	0.00677877	0	0	0	2.85e-05	0	0	0	0	0	0	0	0	2.3e-05	0	0	0	0	0	0	0	0	0	0	0	0	0
ASV_385	0	0	0	0	0	0	0	3.67e-05	0	0	0	0	0	0	0	0	0	0.000277128	2.1e-05	0	0	0	0	2.57e-05	0	0	0	0	4.81e-05	0	0	0	0	6.56e-05	0	0	0	4.54e-05	0	3.54e-05	0	0	0	0	0	0	0	2.02e-05	3.34e-05
ASV_386	0	0	0	0	0	0	0	0	0	0	0	0	0	0	0	0	0	0	0	0	0.00378466	0.00234281	0.000150639	0	0	0	0	0.00210797	0	0	0	0	0	0	0	0	0	0	0	0	0	0	0	0	0	0	0	0	0
ASV_387	0	0	0	0	0	0	0	5.5e-05	0	0	0	0	0	0	0	0	2.82e-05	0.00026122	2.1e-05	0	0	0	0	2.57e-05	0	6.31e-05	0	5.14e-05	0	0	0	0	0	6.56e-05	7.04e-05	0	0	0	0	3.54e-05	0	0	0	0	0	0	0	4.05e-05	3.34e-05
ASV_388	0	0	0	0	0	0	0	9.17e-06	0	0	0	0	0	0	0	0	1.88e-05	0.000268755	4.2e-05	0	0	0	0	0	0	3.15e-05	0	0	9.62e-05	0	0	0	0	0	4.69e-05	0	0	0	4.17e-05	0	0	0	0	3.13e-05	0	0	0	0	3.34e-05
ASV_389	0	0	0	0	0.000127088	0	0.000381421	0	0	0	0	0	0	0	0	0	0	0	0	0	0	0	0	0	0	0	0	0	4.81e-05	0	2.29e-05	0	0	0	0	0	3.05e-05	0	0.000166632	0	0.000269324	0	0	0	0	2.88e-05	0	0	0
ASV_390	0	0	0	0	0	0	0	8.25e-05	0	0	0	0	0	0	0	0	0.000112635	0.000228568	8.41e-05	0.000176362	0	0	0	2.57e-05	0	0.000126143	0	0	4.81e-05	0	0	0.000114675	0	0.000131251	4.69e-05	0	0	4.54e-05	0	7.07e-05	0	0	0	3.13e-05	0.000124906	0	0	4.05e-05	0.000100123
ASV_391	0	0	0	0	0	0	0	2.75e-05	0	0	0	0	0	0	0	0	9.39e-06	0.000254522	2.1e-05	0.000125973	0	0	0	0	0	6.31e-05	0	0	0	0	0	0	0	6.56e-05	0	0	0	0	0	0	0	0	0	3.13e-05	0	0	0	0	0.000100123
ASV_392	0	0	0	0	0	0	0	0	0.005161	0.00175703	0	0	0.00010988	0	0.000320552	0.000872081	0	0	0	0	0	0	0	0	0	0	0	0	0	0	0	0	0	0	0	0	0	0	0	0	0	0	0	0	0	0	0	0	0
ASV_393	0	0	0	0	0	0	0	9.17e-06	0	0	0	0	0	0	0	0	0	0	0.000336205	0	0.00074675	0.0015814	0	2.57e-05	0	0	0	0.00473008	0	2.1e-05	0	7.64e-05	0	0	0	0	0	0	0	0	0	0	0	0	4.16e-05	0	0	2.02e-05	0
ASV_394	0	0	0	0	0	0	0	1.83e-05	0	0	0	0	0	0	0	0	1.88e-05	0.000249499	6.3e-05	0.000100779	0	0	0	0	0	9.46e-05	0	5.14e-05	0	0	0	0	0	0	7.04e-05	0	0	0	0	3.54e-05	0	0	3.87e-05	0	0	0	0	6.07e-05	3.34e-05
ASV_395	0	0	0	0	0	0	0	0	0	0	0	0	0	0	0	0	0	0.000258708	4.2e-05	0	0	0	0	0	0	0	0	0	0	0	0	0	0	0	0	0	0	0	0	0	0	0	0	0	0	0	0	2.02e-05	0
ASV_396	0	0	0	0	0	0	0	2.75e-05	0	0	0	0	0	0	0	0	5.63e-05	0.00025201	0	2.52e-05	0	0	0	0	3.15e-05	3.15e-05	0	0	0	0	0	0	0	0	0	0	0	4.54e-05	0	0	0	0	0	0	0	0	0	6.07e-05	0
ASV_397	0	0	0	0	9.78e-06	0	0	0	0.00318099	0.000753012	0	0	0.000419543	0	0.000554802	0.00119114	0	0	0	0	0	0	0	0	0	0	0	0	0	0	0	0	0	0	0	0	0	0	0	0	0	6.49e-05	0	0	0	0	0	0	0
ASV_398	0	0	0	0	0	0	0	1.83e-05	0	0	0	0	0	0	0	0	4.69e-05	0.000243638	0	0	0	0	0	0	0	3.15e-05	0	0	0	0	0	0	0	0.000262502	0.000117291	0	0	0	0	0	0	0	0	0	0	0	0	2.02e-05	0
ASV_399	0	0	0	0	0	0	0	0	0	0	0	0	0	0	0	0	0	0	6.3e-05	0	0	2.93e-05	0	0	0	3.15e-05	0	0	9.62e-05	0	0	0	0	0	0	0	0.00403164	0	0	0	0	0	0	0	0	0	0	4.05e-05	0
ASV_400	0	0	0	0	0	0	0	2.75e-05	0	0	0	0	0	0	0	0	3.75e-05	0.000237777	0	0.000100779	0	0	0	0	0	0	0	0	4.81e-05	0	0	3.82e-05	0	0	2.35e-05	0	0	4.54e-05	0	0	0	0	0	6.27e-05	0	0	0	4.05e-05	3.34e-05
ASV_401	0	0	0	0	0	0	0	9.17e-06	0	0	0	0	0	0	0	0	3.75e-05	0.000246987	0	0	0	0	0	0	0	0	0	5.14e-05	0	0	0	0	0	0	0	0	0	0	0	0	0	0	0	0	0	0	0	0	3.34e-05
ASV_402	0	0	0	0	0	0	0	7.33e-05	0	0	0	0	0	0	0	0	5.63e-05	0.000208474	6.3e-05	7.56e-05	0	0	0	0	0	3.15e-05	0	0	0.000192428	0	0	0.000152899	0	0.000196876	7.04e-05	0	0	4.54e-05	0	3.54e-05	0	0	0	9.4e-05	4.16e-05	0	0	8.1e-05	0.000100123
ASV_403	0	0	0	0	0	0	0	0	0.00447936	0.00125502	0	0	4e-05	0	0.000258908	0.00119114	0	0	0	0	0	0	0	0	0	0	0	0	0	0	0	0	0	0	0	0	0	0	0	0	0	0	0	0	0	0	0	0	0
ASV_404	0	0	0	0	1.96e-05	0	1.06e-05	0	0	0	0	0	0	0	0	0	0	0	2.1e-05	0	0	0	0.00209012	0	0	0	0.00219105	0	0	2.1e-05	0	0	0	0	0	0.00135888	0.000122171	4.54e-05	0	0	0	0	0	3.13e-05	0	0	0	0	3.34e-05
ASV_405	0	0	0	0	0	0	0	2.75e-05	0	0	0	0	0	0	0	0	2.82e-05	0.000218521	2.1e-05	0	0	0	0	5.14e-05	0	0	0	5.14e-05	0	0	0	3.82e-05	0	0	9.38e-05	0	0	4.54e-05	4.17e-05	0.000141438	0	0	0	3.13e-05	4.16e-05	0	0	4.05e-05	6.67e-05
ASV_406	0	0	0	0	0	0	0	1.83e-05	0	0	0	0	0	0	0	0	2.82e-05	0.000240289	0	0	0	0	0	2.57e-05	0	0	0	0	0	0	0	0	0	6.56e-05	2.35e-05	0	0	4.54e-05	0	3.54e-05	0	0	0	0	4.16e-05	0	0	2.02e-05	0.000133498
ASV_407	0	0	0	0	0	0	0	3.67e-05	0	0	0	0	0	0	0	0	9.39e-06	0.000237777	0	2.52e-05	0	0	0	0	0	3.15e-05	0	0.000102828	4.81e-05	0	0	3.82e-05	0	0	2.35e-05	0	0	0	0	0	0	0	0	0	0	0	0	2.02e-05	0
ASV_408	0	0	0	0	0	0	0	2.75e-05	0	0	0	0	0	0	0	0	9.39e-06	0.000240289	2.1e-05	0	0	0	0	0	0	0	0	0	4.81e-05	0	0	0	0	0	7.04e-05	0	0	4.54e-05	0	0	0	0	0	0	4.16e-05	0	0	2.02e-05	0
ASV_409	0	0	0	0	0	0	0	1.83e-05	0	0	0	0	0	0	0	0	5.63e-05	0.000234428	0	5.04e-05	0	0	0	2.57e-05	0	0	0	0	0.000144321	0	0	3.82e-05	0	6.56e-05	7.04e-05	0	0	0	0	0	0	0	0	0	0	0	0	4.05e-05	0
ASV_410	0	0	0	0	0	0	0	0	0	0	0	0	0	0	0	0	0	0.000241964	0	0	0	0	0	2.57e-05	0	0	0	0	0	0	0	3.82e-05	0	0	2.35e-05	0	0	0	0	0	0	0	0	6.27e-05	0	0	0	0	0
ASV_411	0	0	0	0	0	0	0	9.17e-06	0	0	0	0	0	0	0	0	1.88e-05	0.000237777	4.2e-05	0	0	0	0	0	0	0	0	0	4.81e-05	0	0	0	0	0	0	0	0	0	0	0	0	0	0	3.13e-05	0	0	0	0	0
ASV_412	0	0	0	0	0	0	0	9.17e-06	0	0	0	0	0	0	0	0	1.88e-05	0.000241964	2.1e-05	5.04e-05	0	0	0	0	0	3.15e-05	0	0	0	0	0	0	0	0.000131251	0	0	0	0	8.33e-05	0	0	0	0	0	0	0	0	0	6.67e-05
ASV_413	0	0	0	0	0	0	0	1.83e-05	0	0	0	0	0	0	0	0	0	0.000241964	0	0	0	0	0	0	0	3.15e-05	0	0	0	0	0	0	0	6.56e-05	2.35e-05	0	0	0	0	3.54e-05	0	0	0	0	0	0	0	0	0
ASV_415	0	0	0	0	0	0	0	1.83e-05	0	0	0	0	0	0	0	0	9.39e-06	0.000230242	0	5.04e-05	0	0	0	0	0	0	0	0	4.81e-05	0	0	0	0	0	2.35e-05	0	0	4.54e-05	0	3.54e-05	0	0	0	3.13e-05	0	0	0	2.02e-05	3.34e-05
ASV_416	0	0	0	0	0	0	0	7.33e-05	0	0	0	0	0	0	0	0	4.69e-05	0.000207637	4.2e-05	2.52e-05	0	0	0	5.14e-05	0	3.15e-05	0	0	0	0	0	0	0	6.56e-05	4.69e-05	0	0	0.000136265	4.17e-05	0	0	0	0	0	8.33e-05	0	0	0.000121438	6.67e-05
ASV_417	0	0	0	0	0	0	0	0	0.00548559	0.000725123	0	0	4.99e-05	0	0.000357539	0.000755094	0	0	0	0	0	0	0	0	0	0	0	0	0	0	0	0	0	0	0	0	0	0	0	0	0	0	0	0	0	0	0	0	0
ASV_418	0	0	0	0	0	0	0	3.67e-05	0	0	0	0	0	0	0	0	4.69e-05	0.000195915	4.2e-05	7.56e-05	0	0	0	0	0	9.46e-05	0	0	9.62e-05	0	0	0	0	6.56e-05	7.04e-05	0	0	0	0	0	0	0	0	9.4e-05	4.16e-05	0	0	8.1e-05	0.000100123
ASV_419	0	0	0	0	0	0	0	3.67e-05	0	0	0	0	0	0	0	0	7.51e-05	0.000200101	4.2e-05	5.04e-05	0	0	0	2.57e-05	0	3.15e-05	0	0	4.81e-05	0	0	7.64e-05	0	6.56e-05	2.35e-05	0	0	0.000136265	4.17e-05	3.54e-05	0	0	0	3.13e-05	8.33e-05	0	0	2.02e-05	3.34e-05
ASV_420	0	0	0	0	0	0	0	1.83e-05	0	0	0	0	0	0	0	0	0	0.000219358	2.1e-05	2.52e-05	0	0	0	0	0	0	0	0	0	0	0	0	0	0	0	0	0	4.54e-05	0	7.07e-05	0	0	0	0	0	0	0	2.02e-05	3.34e-05
ASV_421	0	0	0	0	0	0	0	6.42e-05	0	0	0	0	0	0	0	0	3.75e-05	0.000191729	2.1e-05	7.56e-05	0	0	0	0	0	3.15e-05	0	0.000102828	0	0	0	3.82e-05	0	0	9.38e-05	0	0	0.000136265	0	0.000106078	0	0	0	3.13e-05	4.16e-05	0	0	6.07e-05	6.67e-05
ASV_422	0.00101291	1.56e-05	7.86e-05	9.49e-06	0	1.11e-05	0.000625106	0	0.00129836	0	4.66e-05	0.00121704	0.000269706	5.89e-05	0.000308223	3.19e-05	1.88e-05	0	0	0	0	0	0	0	0	0	0	0	0	0	0	0	0	0	0	0	0	0	0	0	0	0	0	3.13e-05	0	0	0	0	0
ASV_423	0	0	0	0.00039877	4.89e-05	0	6.36e-05	0	0	0	0	0	0	0	0	0	0	0	0	0	0	0	0	0	0	0	2.85e-05	0	0	0	0	0	0	0	0	0	0	0	0	0	0	0	0	0	0	0	0	0	0
ASV_424	0	0	0	0	0	0	0	2.75e-05	0	0	0	0	0	0	0	0	3.75e-05	0.000222707	2.1e-05	0	0	0	0	0	0	9.46e-05	0	0	0	0	0	3.82e-05	0	0	2.35e-05	0	0	0	0	0	0	0	0	0	0	0	0	0	0
ASV_425	0	0	0	0	0	0	0	1.83e-05	0	0	0	0	0	0	0	0	3.75e-05	0.000210148	2.1e-05	2.52e-05	0	0	0	2.57e-05	0	6.31e-05	0	0	4.81e-05	0	0	0	0	6.56e-05	2.35e-05	0	0	0	0.000124974	3.54e-05	0	0	0	0	0	0	0	4.05e-05	6.67e-05
ASV_426	0	0	0	0	0	0	0	5.5e-05	0	0	0	0	0	0	0	0	1.88e-05	0.000209311	2.1e-05	2.52e-05	0	0	0	2.57e-05	0	0	0	5.14e-05	0.000144321	0	0	3.82e-05	0	0	7.04e-05	0	0	0	0	0.000106078	0	0	0	0	0	0	0	0	0
ASV_427	0	0	0	0	0	0	0	2.75e-05	0	0	0	0	0	0	0	0	0	0.000210985	2.1e-05	0	0	0	0	5.14e-05	3.15e-05	3.15e-05	0	0	9.62e-05	0	0	0	0	0	0	0	0	0.000136265	0	3.54e-05	0	0	0	0	0	0	0	4.05e-05	0
ASV_428	0	0	0	0	0	0	0	3.67e-05	0	0	0	0	0	0	0	0	9.39e-06	0.000219358	0	0	0	0	0	0	0	0	0	0	0	0	0	0	0	0	0	0	0	0	0	7.07e-05	0	0	0	0	0	0	0	0	0
ASV_429	0	0	0	0	0	0	0	2.75e-05	0	0	0	0	0	0	0	0	0	0.000215172	6.3e-05	0	0	0	0	0	0	3.15e-05	0	0	9.62e-05	0	0	0	0	6.56e-05	2.35e-05	0	0	9.08e-05	0	0	0	0	0	3.13e-05	0	0	0	2.02e-05	0
ASV_430	0	0	0	0	0	0	0	9.17e-06	0	0	0	0	0	0	0	0	1.88e-05	0.000208474	4.2e-05	7.56e-05	0	0	0	2.57e-05	0	0	0	0	0	0	0	0	0	0.000131251	2.35e-05	0	0	9.08e-05	8.33e-05	3.54e-05	0	0	0	0	0	0	0	0	3.34e-05
ASV_431	0	0	0	0	0	0	0	9.17e-05	0	0	0	0	0	0	0	0	1.88e-05	0.000207637	0	0	0	0	0	0	0	0	0	0	0	0	0	0	0	0.000131251	4.69e-05	0	0	0	0	0	0	0	0	0	0	0	0	2.02e-05	0
ASV_432	0	0	0	0	0	0	0	0	0	0	0	0	0	0	0	0	0	8.37e-07	0.000168103	5.04e-05	0.000950409	0.0015814	3.77e-05	0	0	0	0	0.00606684	0	0	0	0	0	0	0	0	0	0	0	0	0	0	0	0	0	0	0	0	0
ASV_433	0	0	0	0	0	0	0	0	0	0	0	0	0	0	0	0	0	0	0	0	1.7e-05	0	0.00515939	0	0	0	2.85e-05	5.14e-05	0	0	0	0	0	0	0	0	0	0	0	3.54e-05	0	0	0	0	0	0	0	0	0
ASV_434	0	0	0	0	0	0	0	2.75e-05	0	0	0	0	0	0	0	0	0	0.000214334	4.2e-05	0	0	0	0	0	0	0	0	0	0	0	0	0	0	6.56e-05	0	0	0	0	0	0	0	0	0	0	0	0	0	0	3.34e-05
ASV_435	0	0	0	0	0	0	0	1.83e-05	0	0	0	0	0	0	0	0	2.82e-05	0.00020345	4.2e-05	5.04e-05	0	0	0	2.57e-05	0	9.46e-05	0	0	0	0	0	3.82e-05	0	6.56e-05	0.000117291	0	0	0	0	0	0	0	0	3.13e-05	0	0	0	0	0
ASV_436	0	0	0	9.49e-06	0	0	1.06e-05	0	0	0	0	0	0	0	0	0	0	0	0	0	0	0	1.88e-05	0	0	0	2.85e-05	0	0	0	2.29e-05	0	0	0	2.35e-05	2.3e-05	0	0	0	0	0	0	0	0	0	0	0	0	0
ASV_437	0	1.56e-05	0	0	9.78e-06	0	0.000243685	0	0.0037328	0.000195225	0	0	3e-05	0	0.000295894	0.00105288	0	0	0	0	0	0	0	0	0	0	0	0	0	0	0	0	0	0	0	0	0	0	0	0	0	0	0	0	0	0	0	0	0
ASV_438	2.6e-05	0	0	0	0	0	0	0	0	0	0	0	4.99e-05	0	0	0	0	0	0	0	0.000797665	0	0.000960325	0	0	0	0	0.00107969	0	0	0	0	0.000102407	0	0	0	0	4.54e-05	0	0	0	0	0	0	0	0	2.96e-05	0	0
ASV_439	0	0	0	1.9e-05	0	0	0	0	3.25e-05	0.000557787	3.11e-05	0.000567951	0	0	0.000776723	0	0	0	0	0	0	0	0	0	0	0	0	0	0	0	2.29e-05	0.000229349	0.00143369	0	0	0	0	0.000317951	0	0	0	0.0013624	0.000154835	0	4.16e-05	0	0.000295753	0	0
ASV_440	0	0	0	0	0	0	0	5.5e-05	0	0	0	0	0	0	0	0	5.63e-05	0.000185031	2.1e-05	5.04e-05	0	0	0	2.57e-05	0	0	0	0	4.81e-05	0	0	0	0	6.56e-05	4.69e-05	0	0	0.000136265	0	0.000106078	0	0	0	6.27e-05	4.16e-05	0	0	0.000101198	0
ASV_441	0	0	0	0	0	0	0	3.67e-05	0	0	0	0	0	0	0	0	1.88e-05	0.000200939	2.1e-05	5.04e-05	0	0	0	0	0	3.15e-05	0	0	4.81e-05	0	0	3.82e-05	0	0	7.04e-05	0	0	0	0	0	0	0	0	0	0	0	0	4.05e-05	0
ASV_442	0	0	0	0	0	0	0	2.75e-05	0	0	0	0	0	0	0	0	1.88e-05	0.000194241	6.3e-05	2.52e-05	0	0	0	5.14e-05	0	0	0	0	0	0	0	3.82e-05	0	6.56e-05	4.69e-05	0	0	0.000136265	0	3.54e-05	0	0	0	6.27e-05	0	0	0	0	0
ASV_443	0	0	0	0	0	0	0	2.75e-05	0	0	0	0	0	0	0	0	9.39e-06	0.000200101	8.41e-05	0	0	0	0	5.14e-05	0	3.15e-05	0	0	0	0	0	3.82e-05	0	6.56e-05	0	0	0	0	0	0	0	0	0	3.13e-05	8.33e-05	0	0	2.02e-05	6.67e-05
ASV_444	0	0	0	0	0	0	0	1.83e-05	0	0	0	0	0	0	0	0	2.82e-05	0.00019759	2.1e-05	2.52e-05	0	0	0	0	0	0	0	0	4.81e-05	0	0	0	0	6.56e-05	4.69e-05	0	0	0.000136265	0	3.54e-05	0	0	0	0	0	0	0	0	3.34e-05
ASV_445	0	0	0	0	0	0	0	0.000155806	0	0	0	0	0	0	0	0	0.000140794	0.000123075	0.000231141	5.04e-05	0	0	0	7.71e-05	0	0.000220751	0	0	0.000192428	0	0	0.000114675	0	6.56e-05	0.000164207	0	0	9.08e-05	0	0.000141438	0	0	0	9.4e-05	8.33e-05	0	0	0.000141677	0.000133498
ASV_446	0	0	0	0	0	0	0	1.83e-05	0	0	0	0	0	0	0	0	2.82e-05	0.000190054	0	0	0	0	0	0	0	3.15e-05	0	0	0	0	0	0	0	0	2.35e-05	0	0	9.08e-05	0	3.54e-05	0	0	0	0.000125333	4.16e-05	0	0	0	3.34e-05
ASV_447	0	0	0	3.8e-05	0	1.11e-05	0	0	6.49e-05	0.000278893	3.11e-05	0.0011359	9.99e-06	9.81e-06	0.000776723	0	0	0	0	0	0	0	0	0	0	0	0	0	0	4.21e-05	2.29e-05	0.000305799	0.00184332	0	0	0	0	0.000181686	0	0	0	0.00110289	0.000154835	0	4.16e-05	0	0.000147876	0	0
ASV_448	0	0	0	0	0	0	0	2.75e-05	0	0	0	0	0	0	0	0	2.82e-05	0.000196752	0	0	0	0	0	5.14e-05	0	0	0	0	0	0	0	0	0	6.56e-05	0	0	0	0	0	0	0	0	0	0	0	0	0	2.02e-05	0
ASV_449	0	0	0	0	0	0	0	3.67e-05	0	0	0	0	0	0	0	0	2.82e-05	0.000190054	2.1e-05	2.52e-05	0	0	0	0	0	3.15e-05	0	0	4.81e-05	0	0	7.64e-05	0	0	0	0	0	0	0	0.000106078	0	0	0	0	0	0	0	2.02e-05	0
ASV_450	0	0	0	0	0	0	0	9.17e-06	0	0	0	0	0	0	0	0	9.39e-06	0.000190892	0	0	0	0	0	0	0	0	0	0	0	0	0	0	0	0	2.35e-05	0	0	0	0	3.54e-05	0	0	0	0	8.33e-05	0	0	0	0
ASV_451	0	0	0	0	0	0	0	0	0	0	0	0	0	0	0	0	0	0	0	0	0	0	0.00190182	0	0	0	0.00199186	0	0	0	2.29e-05	0	0.00030722	0	0	0.000299415	0	0	0	3.54e-05	0	0	0	3.13e-05	0	0.000432613	0	2.02e-05	0
ASV_453	0	0	0	0	0	0	0	3.67e-05	0	0	0	0	0	0	0	0	2.82e-05	0.000195915	0	0	0	2.93e-05	0	2.57e-05	0	0	0	0	0	0	0	0	0	0	2.35e-05	0	0	0	0	0	0	0	0	3.13e-05	8.33e-05	0	0	2.02e-05	0
ASV_454	0	0	0	0	0	0	0	0	0	0	0	0	0	0	0	0	0	0.000195915	2.1e-05	2.52e-05	0	0	0	0	0	0	0	0	4.81e-05	0	0	0	0	0	0	0	0	4.54e-05	0	0	0	0	0	3.13e-05	0	0	0	0	0
ASV_455	0	0	0	0	0	0	0	9.17e-06	0	0	0	0	0	0	0	0	3.75e-05	0.000183356	2.1e-05	2.52e-05	0	0	0	0	0	0	0	0	0	0	0	7.64e-05	0	6.56e-05	4.69e-05	0	0	9.08e-05	0	0	0	0	0	0	0	0	0	2.02e-05	6.67e-05
ASV_456	0	0	0	0	0	0	0	7.33e-05	0	0	0	0	0	0	0	0	2.82e-05	0.000174984	0	2.52e-05	0	0	0	2.57e-05	0	3.15e-05	0	0	0	0	0	0	0	0	4.69e-05	0	0	4.54e-05	0	0.000106078	0	0	0	0	4.16e-05	0	0	2.02e-05	3.34e-05
ASV_457	0	0	0	0	0	0	0	9.17e-06	0	0	0	0	0	0	0	0	0	8.37e-07	0.000105064	5.04e-05	0	0	1.88e-05	2.57e-05	0	3.15e-05	0	0	4.81e-05	0	0	0	0	0	0	0	3.05e-05	0	0	3.54e-05	0	6.49e-05	0	6.27e-05	0	0	0	4.05e-05	3.34e-05
ASV_458	5.19e-05	7.82e-06	3.49e-05	0	1.96e-05	0	0	0	0	0	1.55e-05	0	9.99e-06	0	1.23e-05	0	0	1.67e-06	4.2e-05	0	0.000118801	0	5.65e-05	0	3.15e-05	0	0	0.000462725	0	6.31e-05	9.17e-05	7.64e-05	0.00030722	0	0	0	0	0	0.000166632	0.000106078	0	0.000129752	0.000193543	0	4.16e-05	0.000173045	0.000147876	0	0
ASV_459	0	0	0	0	0	0	0	2.75e-05	0	0	0	0	0	0	0	0	2.82e-05	0.000174147	4.2e-05	0	0	0	0	2.57e-05	0	0	0	0	0	0	0	7.64e-05	0	0	0	0	0	0	0	0.000212157	0	0	0	0	0	0	0	8.1e-05	6.67e-05
ASV_460	0	0	0	0	0	0	0	2.75e-05	0	0	0	0	0	0	0	0	7.51e-05	0.000170798	0	2.52e-05	0	0	0	0	0	0	0	0	4.81e-05	0	0	0	0	0	4.69e-05	0	0	0	0	0	0	0	0	3.13e-05	0.000124906	0	0	6.07e-05	0
ASV_461	0	0	0	0	0	0	0	0	0.00457673	0.000557787	0	0	0	0	0.000123289	0.000733824	0	0	0	0	0	0	0	0	0	0	0	0	0	0	0	0	0	0	0	0	0	0	0	0	0	0	0	0	0	0	0	0	0
ASV_462	0	0	0	0	0	0	0	0	0.00493378	0.000529897	0	0	6.99e-05	0	8.63e-05	0.000553027	0	0	0	0	0	0	0	0	0	0	0	0	0	0	0	0	0	0	0	0	0	0	0	0	0	0	0	0	0	0	0	0	0
ASV_463	0	0	0	0.00219323	0	0	0	0	0	0	0	0	0	0	0	0	0	8.37e-07	0	0	0	0	0	0	0	0	0	0	0	0	0	0	0	0	0	0	0	0	0	0	0	0	0	0	0	0	0	0	0
ASV_464	0	0	0	0	0	0	0	0	0	0	0	0	0	0	0	0	0	0	0	0	0	0	0	0	0	0	0	0	0	0	0	0	0	0	0	0	0	0	0	0	0	0	0	0	0	0	0.00671359	0	0
ASV_465	0	0	0	0	0	0	0	0	0	0	0	0	0	0	0	0	9.39e-06	0.000174984	0	0	0	0	0	0	0	0	0	0	0	0	0	0	0	0	0	0	0	4.54e-05	0	0	0	0	0	3.13e-05	4.16e-05	0	0	2.02e-05	0
ASV_466	0	0	0	0	0	0	0	1.83e-05	0	0	0	0	0	0	0	0	9.39e-06	0.000165774	0	2.52e-05	0	0	0	0	0	6.31e-05	0	0	4.81e-05	0	0	3.82e-05	0	0	7.04e-05	0	0	0	0	3.54e-05	0	0	0	0	0	0	0	0	3.34e-05
ASV_467	1.3e-05	7.82e-06	0	7.6e-05	2.93e-05	0	0	0	0	0.000306783	3.11e-05	0.000892495	4e-05	9.81e-06	0.000739736	3.19e-05	0	8.37e-07	0	0	0	0	0	0	0	0	0	0	0	0	6.88e-05	0.000305799	0.00184332	0	0	0	0	9.08e-05	0	0	0	0.000778513	0.000309669	0	0	0	0.000177452	0	0
ASV_468	0	0	0	0	0	0	0	4.58e-05	0	0	0	0	0	0	0	0	3.75e-05	0.000154053	0	0.000125973	0	0	0	0	0	0	0	0	0	0	0	0	0	0.000196876	0	0	0	9.08e-05	0	0	0	0	0	0	0	0	0	4.05e-05	0.000100123
ASV_469	0	0	0	0	0	0	0	0	0	0	0	0	0	0	0	0	0	0	0	0	0	0	0.0031446	0	0	0	0.00076829	0	0	0	0	0	0	0	0	0.000345479	0	0	0	0	0	0	0	0	0	0	0	0	0
ASV_470	0	0	0	0	0	0	0	6.42e-05	3.25e-05	0	0	0	0	0	0	0	1.88e-05	0.000144006	4.2e-05	0.000125973	0	0	0	0	0	0	0	5.14e-05	9.62e-05	0	0	0	0	0	0	0	0	0.000136265	4.17e-05	0	0	0	0	0	0	0	0	8.1e-05	3.34e-05
ASV_471	0	0	0	0	0	0	0	0	0	5.58e-05	0	0.000162272	0.00134853	0	1.23e-05	0.000382865	8.45e-05	0	0	0	0	0	0	0	9.45e-05	0	0	5.14e-05	0	0	2.29e-05	0	0.000204813	6.56e-05	0	0	0	0	8.33e-05	0	0	0.000583885	0.000425795	0	0	0	0	0	0
ASV_472	0	0	0	0	0	0	0	4.58e-05	0	0	0	0	0	0	0	0	1.88e-05	0.000153216	2.1e-05	0	0	0	0	0	0	0	0	0	0	0	0	0	0	0	0	0	0	0	4.17e-05	0	0	0	0	0	0	0	0	2.02e-05	3.34e-05
ASV_473	0	0	0	0	0	0	0	0	0	0	0	0	0	0	0	0	0	0	0	0	0	0	5.65e-05	0	0.00513596	0.0012299	0	0	0	0	0	0	0	0	0	0	0	0	0	0	0	0	0	0	0	0	0	0	0
ASV_474	0	0	0	3.8e-05	0	0	0	0	0	0.000446229	6.21e-05	0.00129817	9.99e-06	0	0.000628776	0	0	0	0	0	0	0	0	0	0	0	0	0	0	0	2.29e-05	0.000344024	0.00143369	6.56e-05	0	2.3e-05	0	0	0	0	0	0.000973141	0.000154835	0	0	0	0.000295753	0	0
ASV_475	0	0	0	0	0	0	0	1.83e-05	0	0	0	0	0	0	0	0	3.75e-05	0.000144843	0	2.52e-05	0	0	0	2.57e-05	0	0	0	0	0	0	0	7.64e-05	0	0	2.35e-05	0	0	0	0	0	0	0	0	0	4.16e-05	0	0	0	0
ASV_476	0	0	0	0	0	0	0	6.42e-05	0	0	0	0	0	0	0	0	0	0	0	0	0	0	0	0	0	0	0	0	4.81e-05	0	0	0.000993846	0	0.00393752	0	0	0	0.00131722	0	3.54e-05	0	0	0	9.4e-05	0.00108252	0	0	0.000101198	0.000133498
ASV_477	0	0	0	0	0	0	0	9.17e-06	0	0	0	0	0	0	0	0	0	0.000154053	0	7.56e-05	0	0	0	0	0	0	0	0	0	0	0	0	0	0	0	0	0	9.08e-05	0	0	0	0	0	0	0	0	0	0	0
ASV_478	0	0	0	0	0	0	0	0	0.00421968	0.000111557	0	0	8.99e-05	0	0.000184934	0.00041477	0	0	0	0	0	0	0	0	0	0	0	0	0	0	2.29e-05	0	0	0	0	0	0	0	0	0	0	0	0	0	0	0	0	0	0
ASV_479	0	0	0	0	0	0	0	0	0	0	0	0	0	0	0	0	0	0	0	0	0	0	0	0	0	0	0	0	0	0	0	0	0	0	0	0	0.00458141	0	0	0	0	0	0	3.13e-05	0	0	0	0	0
ASV_480	0	0	0	0	0	0	0	0	0	0	0	0	0	0	1.23e-05	0	0	0	0	0	0	0	0	0	0	0	0	0	0	0	0	0	0	0	0	0	0	4.54e-05	0.00637367	0	0	0	0	0	0	0.000115364	0	2.02e-05	0
ASV_481	0	0	0	0	0	0	0	0	0	0	0	0	0	0	0	0	0	0.000150704	0	0	0	0	0	0	0	0	0	0	0	0	0	3.82e-05	0	0	0	0	0	4.54e-05	0	0	0	0	0	0	4.16e-05	0	0	0	0
ASV_482	0	0	0	0	0	0	0	0	0	0	0	0	0	0	0	0	0	0	0	0	0	0	0.00354002	0	0	0	5.69e-05	0	0	0	0	0	0.000102407	0	0	0	0	0	0	0	0	0	0	0	0	0	0	0	0
ASV_483	0	0	0	0	0	0	0	9.17e-06	0.005161	0	0	0	0	0	0.00023425	2.13e-05	0	6.7e-06	0	0	0	0	0	0	0	0	0	0	0	0	0	0	0	0	0	0	0	0	0	0	0	0	0	0	0	0	0	0	0
ASV_484	0	0	0	0	0	0	0	9.17e-06	0	0	0	0	0	0	0	0	0	4.19e-06	2.1e-05	5.04e-05	0	0	0	0	0	3.15e-05	0	0	9.62e-05	0	0	0	0	0	0	0	0	4.54e-05	0	3.54e-05	0	0	0	6.27e-05	0	0	0	0	0
ASV_485	0	0	0	0	0	0	0	0	0	0	0	0	0	0	0	0	0	0	4.2e-05	0	0.000661892	0.00134712	0	0	0	0	0	0.00241645	0	0	0	0	0	0	0	0	0	0	0	0	0	0	0	0	0	0	0	0	0
ASV_486	0	0	0	0	0	0	0	0	0	0	0	0	0	0	0	0	0	0	0	0	0	0	0	0	0	0	0	0	0	0	0	0	0	0	0	0	0	0	0	0	0	0	0	0	0	0	0.00523483	0	0
ASV_487	0	0	0	0	0.000606114	0	0.0010701	0	0	0	1.55e-05	0	0	0	0	0	0	8.37e-07	0	0	0	0	0	0	0	0	0	0	0	0	0	0	0	0	0	0	0	0	0	0	0	0	0	0	0	0	0	0	0
ASV_488	0	0	0	0	0	0	0	3.67e-05	0	0	0	0	0	0	0	0	2.82e-05	0.000129773	0	2.52e-05	0	0	0	2.57e-05	0	6.31e-05	0	0	0	0	0	0	0	0	0	0	0	0	0	7.07e-05	0	0	0	0	0	0	0	0	0
ASV_489	0	0	0	0	0	0	0	0	0	0	0	0	0	0	0	0	0	0	0	0	0.000288517	0.000409992	3.77e-05	0	0	0	0	0.00714653	0	0	0	0	0	0	0	0	0	4.54e-05	0	0	0	0	0	0	0	0	0	0	0
ASV_490	0	0	0	0	0	0	0	0.000137476	0	0	0	0	0	0	0	0	9.39e-06	8.37e-07	0	0	0	0	0	5.14e-05	0	0	0	0.000257069	0	0	0	0.000611597	0	0.00157501	0	0	0	0.00118096	0	0	0	0	0	9.4e-05	0.000624532	0	0	0	6.67e-05
ASV_491	0	0	0	0	0	0	0	0	0.00392755	0.000585676	0	0	4e-05	0	2.47e-05	0.000212703	0	0	0	0	0	0	0	0	0	0	0	0	0	0	0	0	0	0	0	0	0	0	0	0	0	0	0	0	0	0	0	0	0
ASV_492	0	0	0	0	0	0	0	0	0	0	0	0	0	0	0	0	0	0	0	0	0.00144258	0.000117141	0	0	0	0	0	0.000411311	0	0	0	0	0	0	0	0	0	0	0	0	0	0	0	0	0	0	0	0	0
ASV_493	0	0	0	0	0	0	0	8.25e-05	0	0	0	0	0	0	0	0	7.51e-05	8.87e-05	4.2e-05	0.000100779	0	0	0	0.000128479	0	0	0	0	4.81e-05	0	0	0	0	6.56e-05	7.04e-05	0	0	0	4.17e-05	0.000106078	0	0	0	3.13e-05	4.16e-05	0	0	6.07e-05	6.67e-05
ASV_494	0	0	0	0	0	0	0	0	0	0	0	0	0	0	0	0	0	0	0	0	0	0	0.00310693	0	0	0	0	0	0	0	0	0	0	0	0	0	0	0	0	0	0	0	0	0	0	0	0	0	0
ASV_495	0	0	0	0	0	0	0	0	0	0	0	0	0	0	0	0	0	0	0	0	0	0	0	0	0	0	0	0	0	0	0	0	0	0	0	0	0	0	0	0	0	0.00291942	0.00468375	0	0	0	0	0	0
ASV_496	0	0	0	1.9e-05	0	0	1.06e-05	0	6.49e-05	0.000139447	0	0.000486815	9.99e-06	0	0.000493157	0	0	0	0	0	0	0	0	0	0	0	0	0	0	0	0	3.82e-05	0.00245776	6.56e-05	0	0	0	0	0	0	0	0.000454133	3.87e-05	3.13e-05	8.33e-05	0	0.000354904	0	0
ASV_497	0	0	0	0	0	0	0	0	0.00386263	0.000251004	0	0	4.99e-05	0	0.000197263	0.000138257	0	0	0	0	0	0	0	0	0	0	0	0	0	0	4.59e-05	0	0	0	0	0	0	0	0	0	0	0	0	0	0	0	0	0	0
ASV_498	0	0	0	0	0	0	0	0	0	0	0	0	0	0	0	0	0	0	0	0	0	0	0	0	0	0	0	0	0	0	0	0	0	0	0	0	0	0	0	0	0.00403986	0	0	0	0.00557915	0	0	0.000283355	0
ASV_499	0	0	0	0	9.78e-06	0	0	0	0	0	0	0	0	0	0	0	0	0	0	0	0	0	0.0011298	0	0	0	0.000910565	0	0	4.21e-05	2.29e-05	0	0.000102407	0	0	0.000230319	0	4.54e-05	4.17e-05	3.54e-05	0	6.49e-05	0.000116126	0	0	0.000173045	2.96e-05	2.02e-05	0
ASV_500	0	0	0	0	0	0	0	9.17e-06	0	0	0	0	0	0	0	0	9.39e-06	0.000108004	4.2e-05	2.52e-05	0	0	0	0	0	3.15e-05	0	0	9.62e-05	0	0	3.82e-05	0	0	2.35e-05	0	0	4.54e-05	0	0.000106078	0	0	0	3.13e-05	0	0	0	6.07e-05	3.34e-05
ASV_501	0	0	0	0	0	0	0	9.17e-05	0	0	0	0	0	0	0	0	8.45e-05	8.96e-05	8.41e-05	0	0	0	0	0	0	6.31e-05	0	0	9.62e-05	0	0	0.000114675	0	6.56e-05	0	0	0	0	0	0	0	0	0	0.000125333	0	0	0	8.1e-05	0
ASV_502	0	0	0	0	0	0	0	0	0	0	0	0	0	0	0	0	0	0	0	0	0	0	0	0	0	0	0	0	0	0	0	0	0	0	0	0	0	4.54e-05	0	0	0.00377054	0	0	0	0.00574569	0	0	0.000101198	0
ASV_503	1.3e-05	0	0	0	0	0	0	0	0	0	0	0	0	0	0	0	0	8.37e-07	0	0	1.7e-05	0	0	0	0	0	0	0	0	2.1e-05	2.29e-05	3.82e-05	0	0	0	0	0	0	4.17e-05	3.54e-05	0	0	0	0	0	0	0.00396309	0	0
ASV_504	0	0	0	0	0	0	0	0	0.00259673	0.000390451	0	0	0.000119869	0	0.00011096	0.00043604	0	0	0	0	0	0	0	0	0	0	0	0	0	0	0	0	0	0	0	0	0	0	0	0	0	0	0	0	0	0	0	0	0
ASV_505	0	0	0	0	0	0	0	9.17e-06	0	0	0	0	0	0	0	0	1.88e-05	0.000113865	0	0	0	0	0	0	0	0	0	0	0	0	0	0	0	0	0	0	0	0	0	0	0	0	0	0	0	0	0	2.02e-05	6.67e-05
ASV_506	0	0	0	0	0	0	0	2.75e-05	0	0	0	0	0	0	0	0	1.88e-05	0.000108004	0	5.04e-05	0	0	0	0	0	0	0	0	9.62e-05	0	0	0	0	0	0	0	0	4.54e-05	0	0	0	0	0	0	0	0	0	2.02e-05	0
ASV_507	0	0	0	0	0	0	0	5.5e-05	0	0	0	0	0	0	0	0	3.75e-05	8.87e-05	2.1e-05	7.56e-05	0	0	0	5.14e-05	0	0	0	0	4.81e-05	0	0	0	0	0.000131251	4.69e-05	0	0	0	0	0	0	0	0	6.27e-05	4.16e-05	0	0	0.000141677	6.67e-05
ASV_508	0	0	0	0	0	0	0	0	0	0	0	0	0	0	0	0	0	0	0	0	0	0	0	0	0	0	0	0	4.81e-05	0	0	0	0	0	0	0	0	0	8.33e-05	0	0	0	0	0	0	0	0	0	0
ASV_509	0	0	0	0	0	0	0	0	0.00288886	0.000390451	0	0	4e-05	0	0.000123289	0.000361594	0	0	0	0	0	0	0	0	0	0	0	0	0	0	0	0	0	0	0	0	0	0	0	0	0	0	0	0	0	0	0	0	0
ASV_510	0	0	0	0	0	0	0	0	0.0023046	0.000167336	0	0	2e-05	0	6.16e-05	0.000265878	9.39e-06	0	0	0	0	0	0	0	0	0	0	0	0	0	0	0	0	0	4.69e-05	0	0	0	0	0	0.00700242	0	0.000154835	0	0	0	0	0	0
ASV_511	0	0	0	0	0	0	0	4.58e-05	0	0	0	0	0	0	0	0	1.88e-05	8.79e-05	6.3e-05	2.52e-05	0	0	0	2.57e-05	0	0	0	5.14e-05	9.62e-05	0	0	7.64e-05	0	6.56e-05	2.35e-05	0	0	0	0	3.54e-05	0	0	0	3.13e-05	0	0	0	2.02e-05	6.67e-05
ASV_512	0	0	0	0	0	0	0	0	0.00344066	0.000139447	0	0	7.99e-05	0	0	0.000159527	0	0	0	0	0	0	0	0	0	0	0	0	0	0	0	0	0	0	0	0	0	0	0	0	0	0	0	0	0	0	0	0	0
ASV_513	0	0	0	0	0	0	0	0	0	0	0	0	0	0	0	0	0	0	0	0	1.7e-05	0	0	0	0	0	0	0	0	0	0	0	0	0	0	0	0	0	0	0	0	0	0	0	0	0.00377816	0	0	0
ASV_514	0	0	0	0	0	0	0	0.000100816	0	0	0	0	0	0	0	0	2.82e-05	8.04e-05	2.1e-05	0	0	0	0	2.57e-05	0	3.15e-05	0	0	4.81e-05	0	0	0	0	0	0	0	0	0	0	0	0	0	0	6.27e-05	0	0	0	6.07e-05	0.000100123
ASV_515	0	0	0	0	0	0	0	0	0	0	0	0	0	0	0	0	0	0	0	0	1.7e-05	2.93e-05	0.00233491	0	0	0	5.69e-05	5.14e-05	0	0	0	0	0	0	0	0	0	0	0	0	0	0	0	0	0	0	0	0	0
ASV_516	0	0	0	0	0.000156416	0	0.000158925	0	0	0	0	0	0	0	0	0	0	0	2.1e-05	0	1.7e-05	0	0.000225959	0	0	0	0.000199186	0	0	2.1e-05	0	0	0.000102407	0	0	0.000184255	0	0	0.000958134	0	0	6.49e-05	7.74e-05	0	4.16e-05	0	2.96e-05	0	0
ASV_517	0	0	0	0	0	0	0	3.67e-05	0	0	0	0	0	0	0	0	1.88e-05	9.13e-05	4.2e-05	0	0	0	0	0	0	0	0	5.14e-05	0	0	0	3.82e-05	0	0	0	0	0	0	0	0	0	0	0	0	0	0	0	0	0
ASV_518	0	0	0	0	0.000361713	0	0.000837006	0	0	0	0	0	0	0	0	0	0	0	0	0	0	0	0	0	0	0	0	0	0	0	0	0	0.000102407	0	0	0	0	0	0	0	0	0	0	0	0	0	0	0	0
ASV_519	0	0	0	0	0	0	0	9.17e-06	0	0	0	0	0	0	0	0	9.39e-06	8.12e-05	2.1e-05	0.000100779	0	0	0	0	0	3.15e-05	0	0	4.81e-05	0	0	0	0	0	9.38e-05	0	0	4.54e-05	4.17e-05	0	0	0	0	6.27e-05	0	0	0	6.07e-05	3.34e-05
ASV_520	0	0	0	0	0	0	0	0	0	0	0	0	0	0	0	0	0	0	0	0	0	0	0	5.14e-05	0	0	0	0	0	0	0	0	0	0	0	0	0	0	0	0	0.0333962	0	0	0	0	0	0	0	0
ASV_521	0	0	0	0	0	0	0	0	0	0	0	0	0	0	0	0	0	0	2.1e-05	5.04e-05	0	0	1.88e-05	0	0	6.31e-05	0	0	0	0	0	0	0	6.56e-05	0	0	0	0	0.00449906	0	0	0	0	0	0	0	0	6.07e-05	0
ASV_522	0	0	0	0	0	0	0	0	0.00324591	0.000195225	0	0	9.99e-06	0	7.4e-05	9.57e-05	0	0	0	0	0	0	0	0	0	0	0	0	0	0	0	0	0	0	0	0	0	0	0	0	0	0	0	0	0	0	0	0	0
ASV_523	0	0	0	0	0	0	0	0	0.00220722	0.000306783	0	0	0.00010988	0	0.00011096	0.000255243	0	0	0	0	0	0	0	0	0	0	0	0	0	0	0	0	0	0	0	0	0	0	0	0	0	0	0	0	0	0	0	0	0
ASV_524	0	0	0	0	0	0	0	0	0	0	0	0	0	0	0	0	0	0	0	0	1.7e-05	0	1.88e-05	2.57e-05	0	0	0	0	0	2.1e-05	2.29e-05	3.82e-05	0	0	0	0	0	0	0	0	0	0	0	0	0	0	0.00325328	0	0
ASV_525	0	0	0	0	0	0	0	5.5e-05	0	0	0	0	0	0	0	0	9.39e-06	0	0	0	0	0	0	0	0	0	0	5.14e-05	0	0	0	0.000688047	0	0.00203439	0	0	0	0.000681323	0	0	0	0	0	3.13e-05	0.00045799	0	0	2.02e-05	3.34e-05
ASV_526	0	0	0	0	0	0	0	0	0	0	0	0	0	0	1.23e-05	0	0	0	0	0	0	0	0	0	0	0	0	0	0	0	0	0	0	0	0	0	0	0	0.0041658	0	0	0	0	0	0	0.000374932	2.96e-05	0	0
ASV_527	0	0	8.73e-06	0	4.89e-05	0	0.00016952	0	0	0	0	0	0	0	0	0	0	0	0	0	0	0	0	0	0	0	0	0	0	0	0	0	0	0	0	0	0	0	4.17e-05	0	0	0	0	0	0	0	0	0	0
ASV_528	0	0	0	0	0	0	0	4.58e-05	0	0	0	0	0	0	0	0	9.39e-06	0	0	0	0	0	0	0	6.3e-05	0	0	0	0	0	0	0.000496923	0	0.00223126	0	0	0	0.00090843	0	0	0	0	0	3.13e-05	0.00045799	0	0	0	0.000133498
ASV_529	0	0	0	0	0	0	0	0	0.00240197	0.000278893	0	0	3e-05	0	3.7e-05	0.000319054	0	0	0	0	0	0	0	0	0	0	0	0	0	0	0	0	0	0	0	0	0	0	0	0	0	0	0	0	0	0	0	0	0
ASV_530	0	0	0	0	0	0	0	0	0	0	0	0	0	0	0	0	0	0	0	0	1.7e-05	0	0.00111096	0	3.15e-05	3.15e-05	0.000597559	0	0	0	0	0	0.000102407	0	0	0.000161223	0	0	0	0	0	0	0	0	0	5.77e-05	0	0	0
ASV_531	0	0	0	3.8e-05	0	0	0	0	0	0.000306783	3.11e-05	0.000486815	9.99e-06	0	0.000554802	2.13e-05	0	0	0	0	0	0	0	0	0.000220563	3.15e-05	0	0	0	0	4.59e-05	0	0.000921659	0	0	0	0	4.54e-05	0	0	0	0.000454133	3.87e-05	0	0	0	0.000118301	0	0
ASV_532	0	0	0	0	0	0	0	9.17e-06	0	0	0	0	0	0	0	0	6.57e-05	7.62e-05	4.2e-05	5.04e-05	0	0	0	7.71e-05	0	0	0	0	0	0	0	7.64e-05	0	0	2.35e-05	0	0	0	0	0	0	0	0	0	0	0	0	4.05e-05	0
ASV_533	0	0	0	0	0	0	0	1.83e-05	0.00110361	8.37e-05	0	0	9.99e-06	0	1.23e-05	0	0	0	0	0	0.000135773	8.79e-05	0	0	0.00151243	0	0	0	0	0	0	0	0	0	0	0	0	0	0	0	0	0	0	0	0	0	0	0	0
ASV_534	0	0	0	0	0	0	0	0	0	0	0	0	0	0	0	0	0	0	0	0	0	0	0	0	0	0	0	0	0	0	0	0	0	0	0	0	0	0	0.00462404	3.54e-05	0	6.49e-05	0	0	0	5.77e-05	0	0	0
ASV_535	0	0	0	1.9e-05	0.000381265	0	0.000646296	0	3.25e-05	0	0	0	0	0	0	0	0	0	0	0	0	0	0	0	0	0	0	0	0	0	0	0	0	0	0	0	0	0	4.17e-05	0	0	6.49e-05	0	0	0	0	0	0	0
ASV_536	0	0	1.75e-05	0	0	0	0	0	0	0	0	0	0	0	0	0	0	1.67e-06	0	0	0	0	0	0.000128479	3.15e-05	0	0	5.14e-05	0	6.31e-05	2.29e-05	3.82e-05	0.00030722	0	2.35e-05	0	0	0	0.000291606	0	0	0.000129752	3.87e-05	0	4.16e-05	0.000173045	2.96e-05	0	0
ASV_537	0	0	0	1.9e-05	0.000391041	0	0.000635701	0	0	0	0	0	0	0	0	0	0	0	0	0	0	0	0	0	0	0	0	0	0	0	0	0	0	0	0	0	0	0	0	0	0	0	0	0	0	0	0	0	0
ASV_538	0	0	0	0	0	0	0	0	0	0	0	0	0	0	0	0	0	0	0	0	0.00120498	0.000849269	0	0	0	0	0	5.14e-05	0	0	0	0	0	0	0	0	0	0	0	0	0	0	0	0	0	0	0	0	0
ASV_539	0	0	0	9.49e-06	0	1.11e-05	0	0	0	0.000585676	1.55e-05	0.000324544	0	0	8.63e-05	0	0	0	0	0	0	0	0	0	0	0	0	0	0	0	2.29e-05	7.64e-05	0.000921659	0	0	0	0	0	0	0	0	0.000129752	0	0	0	0	0.000266178	0	0
ASV_540	0	0	0	0	0	0	0	0	0.00204492	5.58e-05	0	0	4.99e-05	0	0.000135618	0.000276513	0	0	0	0	0	0	0	0	0	0	0	0	0	0	0	0	0	0	0	0	0	0	0	0	0	0.000129752	0	0	0	0	0	0	0
ASV_541	0	0	0	0	0	0	0	9.17e-05	0	0	0	0	0	0	0	0	0	0	0	0	0	0	0	0	0	0	0	0	0	0	0	0.000267574	0	0.00288752	0	0	0	0.00059048	0	3.54e-05	0	0	0	6.27e-05	0.000208177	0	0	0	0.000133498
ASV_542	0	0	0	0	0	0	0	0	0	0	0	0	0	0	0	0	0	0	0	0	0	0	0	0	0	0	0	0	0	0	0	0	0	0	0	0	0	0	0	0	0	0	0	0	0	0	0.00316456	0	0
ASV_543	0	0	0	9.49e-06	0	0	0	0	0	0	0	0	0	0	0	0	0	0	0	0	0	2.93e-05	0	0	0	3.15e-05	0	0	0	2.1e-05	0	0	0	0	0	0	6.11e-05	0	0	0	0	6.49e-05	0	0	0	0	0	0	0
ASV_544	0	0	0	0	0.000322609	0	0.000646296	0	0	0	0	0	0	0	0	0	0	0	0	0	0	0	0	0	0	0	0	0	0	0	0	0	0	0	0	0	0	0	0	0	0	6.49e-05	0	0	0	0	2.96e-05	0	0
ASV_545	0	0	0	9.49e-06	0.000312833	0	0.000656891	0	0	0	0	0	0	0	0	0	0	0	0	0	0	0	0	0	0	0	0	0	0	0	0	0	0	0	0	0	0	0	0	0	0	0	0	0	0	0	0	0	0
ASV_546	0	0	0	0	0	0	0	1.83e-05	0	0	0	0	0	0	0	0	0	7.03e-05	0	0	0	0	0	2.57e-05	0	0	0	0	0	0	0	0	0	0	0	0	0	4.54e-05	0	0	0	0	0	3.13e-05	0	0	0	2.02e-05	3.34e-05
ASV_547	0	0	0	0	0	0	0	0	0	0	0	0	0	0	0	0	0	0	0	0	0	0	0	0	0	0	0	0	0	0	0	0	0	0	0	0	0	0	0	0	0	0.00655249	0	0	0	0	0	0	0
ASV_548	0	0	0	0	0	0	0	0	0	0	0	0	0	0	0	0	0	0	0	0	0	0	0	0	0	0	0	0	0	0	4.59e-05	0	0	0	0	0	0	0	0	0	0	0	0.00379345	0	0	0	0	0	0
ASV_549	0	0	0	0.000911473	0	0	0	0	0	0	0	0	0	0	0	0	0	0	0	0	0	0	0	0	0	0	0	0	0	0	2.29e-05	0	0	0	0	0	0	0	0	0	0	0	0	0	0	0	2.96e-05	0	0
ASV_550	0	0	0	0	9.78e-06	0	0	0	0.00256427	2.79e-05	0	0	0.000139848	0	1.23e-05	1.06e-05	0	0	0	0	0	0	0	0	0	0	0	0	0	0	0	0	0	0	0	0	0	0	0	0	0	0	0	0	0	0	0	0	0
ASV_551	0	0	0	0	0	0	0	0	0.00172033	0.000306783	0	0	7.99e-05	0	2.47e-05	0.000223338	0	0	0	0	0	0	0	0	0	0	0	0	0	0	0	0	0	0	0	0	0	0	0	0	0	0	0	0	0	0	0	0	0
ASV_552	0	0	0	0	0	0	0	0	0	0	0	0	0	0	0	0	0	0	0	0	0	0	0	0	0	0	0	0	0	0	0	0	0	0	0	0	0	0	0	0	0.00754107	0	0	0	0	0	0	0.00131558	0
ASV_554	0	0	0	0	0	0	0	0	0.00249935	0.000111557	0	0	5.99e-05	0	0	5.32e-05	0	0	0	0	0	0	0	0	0	0	0	0	0	0	0	0	0	0	0	0	0	0	0	0	0	0	0	0	0	0	0	0	0
ASV_555	0	0	0	0	0	0	0	0	0.00165541	0.000111557	0	0	4.99e-05	0	8.63e-05	0.000265878	0	0	0	0	0	0	0	0	0	0	0	0	0	0	0	0	0	0	0	0	0	0	0	0	0	0	0	0	0	0	0	0	0
ASV_556	0	0	0	0	0	0	0	0	0	0	0	0	0	0	0	0	0	0	0	0	0	0	0	0	0	0	0	0	4.81e-05	0	0	0	0	0	0	0	0.000183256	0	0	0	0	0	0	0	0	2.88e-05	2.96e-05	0	0
ASV_557	0	0	0	0	0	0	0	0	0.00295378	0	0	0	0	0	0	0	0	0	0	0	0	0	0	0	0	0	0	0	0	0	0	0	0	0	0	0	0	0	0	0	0	0	0	0	0	0	0	0	0
ASV_558	0	0	0	0	0	0	0	0	0.00129836	0.000223115	0	0	9.99e-05	0	0.00011096	0.000244608	0	0	0	0	0	0	0	0	0	0	0	0	0	0	0	0	0	0	0	0	0	0	0	0	0	0	0	0	0	0	0	0	0
ASV_559	0	0	0	0	0	0	0	0	0	0	0	0	0.000239739	0	3.7e-05	0.000350959	0	0	0	0	0	0	0	0	0	0	0	0	0	0	0	0	0	0	0	0	0	0	0	0	0.00807972	0	0	0	0	0	0	0	0
ASV_560	0	0	0	0	0	0	0	0	0	0	0	0	0	0	0	0	0	0	0	0	0	0	0	0	0	0	0	0	0	0	0	0	0	0	0	0	0	0	0.000124974	0	0.00430918	0.000129752	0.000309669	0.000313332	0	0	0	0.00101198	0
ASV_561	0	2.35e-05	0	9.49e-06	0	0	0	0	3.25e-05	0.000251004	0	0.00040568	2e-05	0	0.000123289	1.06e-05	0	8.37e-07	0	0	0	2.93e-05	0	0	0	0	0	0	0	0	0	0.000114675	0.0015361	0	0	0	0	9.08e-05	0	0	0	0.00032438	0	0	0	0	2.96e-05	0	0
ASV_562	0	0	0	0	0	0	0	0	0.00210984	0.00041834	0	0	9.99e-06	0	6.16e-05	1.06e-05	0	0	0	0	0	0	0	0	0	0	0	0	0	0	0	0	0	0	0	0	0	0	0	0	0	0	0	0	0	0	0	0	0
ASV_563	0	0	0	0	9.78e-05	0	0	0	0	0	0	0	0	0	0	0	0	0	0	0	0	0	0	0	0	0	0	0	0	0	0	0	0	0	0	0	0	0	0	0	0	0	0	0	0	0	0	2.02e-05	3.34e-05
ASV_565	0	0	0	0	0	0	0	9.17e-06	0	0	0	0	0	0	0	0	9.39e-06	0	0	0	0	0	0	0	0	0	0	0	0	0	0	0	0	0	0	0	0	0	0	0	0	0	0	0	0	0	0	0	0
ASV_566	0	0	0	2.85e-05	0	0	0	0	0	0.000195225	0	0.000324544	9.99e-06	0	0.000209592	1.06e-05	9.39e-06	8.37e-07	0	0	0	0	0	0	0	0	0	0	0	0	0	0.000152899	0.0015361	0	0	0	0	0	0	0	0	0.00032438	0	0	0	0	2.96e-05	0	0
ASV_567	0	0	0	0	0	0	0	0	0	0	0	0	0	0	0	0	0	0	0	0	0	0	0.00158171	0	0	0	0	0	0	0	0	0	0	0	0	2.3e-05	0	0	0	0	0	0	0	0	0	0	0	0	0
ASV_568	0	0	0	9.49e-06	0.000224849	0	0.000519156	0	0	0	0	0	0	0	0	0	0	8.37e-07	0	0	0	0	0	0	0	0	0	0	0	0	0	0	0	0	0	0	0	0	0	0	0	0	0	0	0	0	0	0	0
ASV_569	0	0	0	0	0	0	0	0	0.00185017	0	0	0	0	0	4.93e-05	0.000212703	0	0	0	0	0	0	0	0	0	0	0	0	0	0	0	0	0	0	0	0	0	0	0	0	0	0	0	0	0	0	0	0	0
ASV_570	0	0	0	0	0	0	0	0	0.00149312	0.000195225	0	0	0	0	2.47e-05	0.000276513	0	0	0	0	0	0	0	0	0	0	0	0	0	0	0	0	0	0	0	0	0	0	0	0	0	0	0	0	0	0	0	0	0
ASV_571	0	0	0	0	0	0	0	0	0.00175279	2.79e-05	0	0	0	0	6.16e-05	0.000191432	0	0	0	0	0	0	0	0	0	0	0	0	0	0	0	0	0	0	0	0	0	0	0	0	0	0	0	0	0	0	0	0	0
ASV_572	0	0	0	0	0	0	0	0	0.00155804	5.58e-05	0	0	2e-05	0	0	0.000276513	0	0	0	0	0	0	0	0	0	0	0	0	0	0	0	0	0	0	0	0	0	0	0	0	0	0	0	0	0	0	0	0	0
ASV_573	0	0	0	0	0	0	0	0	0.00149312	0.000139447	0	0	9.99e-06	0	0.000135618	0.000159527	0	0	0	0	0	0	0	0	0	0	0	0	0	0	0	0	0	0	0	0	0	0	0	0	0	0	0	0	0	0	0	0	0
ASV_574	0	0	0	0	0	0	0	0	0	0	0	0	0	0	0	0	0	0	0	0	0	0	0.0014499	0	0	0	0	0	0	0	0	0	0	0	0	0	0	0	0	0	0	0	0	0	0	0	0	0	0
ASV_576	0	0	0	0	0	0	0	0	0.000454427	0.000390451	0	0	6.99e-05	0	0.000221921	0.000138257	0	0	0	0	0	0	0	0	0.000283581	0	0	0	0	0	0	0	0	0	0	0	0	0	0	0	0	0	0	0	0	0	0	0	0
ASV_577	0	0	0	9.49e-06	0.000254177	0	0.000423801	0	0	0	0	0	0	0	0	0	0	0	0	0	0	0	0	0	0	0	0	0	0	0	0	0	0	0	0	0	0	0	0	0	0	0	0	0	0	0	0	0	0
ASV_578	1.3e-05	0	0	0	0	0	0	0	0	0	0	0	0.000399564	0.000274666	0	0	0	0	0	0	0	0	0	0	0	0	0	0	0	0	0.000114671	0	0	0	0	0	0	0	0	0	0	0	0	0	0	0	0	0	0
ASV_580	0	0	0	0	0	0	0	2.75e-05	0	0	0	0	0	0	0	0	0	0	0	2.52e-05	0	0	0	0	0	0	0	0	4.81e-05	0	0	0.000305799	0	0.00170626	0	0	0	0.00059048	0	0	0	0	0	0	0.000416354	0	0	2.02e-05	0
ASV_581	0	0	0	0	0	0	0	0	0.00210984	8.37e-05	0	0	0	0	2.47e-05	3.19e-05	0	0	0	0	0	0	0	0	0	0	0	0	0	0	0	0	0	0	0	0	0	0	0	0	0	0	0	0	0	0	0	0	0
ASV_582	0.000142846	5.47e-05	0.00013102	5.7e-05	0	3.32e-05	8.48e-05	0	0	0	3.11e-05	0	0.000129858	1.96e-05	3.7e-05	2.13e-05	0	0	0	0	0	0	0	0	0	0	0	0	0	0	0	0	0	0	0	0	0	0	0	0	0	0	0	0	0	0	0	0	0
ASV_583	0.000116874	2.35e-05	0.000113551	9.49e-06	9.78e-06	0.000110582	7.42e-05	0	0	0	4.66e-05	0	0.000119869	9.81e-06	6.16e-05	5.32e-05	0	0	0	0	0	0	1.88e-05	0	0	0	0	0	0	0	0	0	0	0	0	0	0	0	0	0	0	0	0	0	0	0	0	0	0
ASV_584	0	0	0	0	0	0	0	1.83e-05	0	0	0	0	0	0	0	0	0	0	0	2.52e-05	0	0	0	0	0	3.15e-05	0	0	0	0	0	0.000152899	0	0.00150938	0	0	0	0.00059048	0	3.54e-05	0	0	0	3.13e-05	0.000374719	0	0	2.02e-05	6.67e-05
ASV_585	9.09e-05	4.69e-05	0.000104816	6.65e-05	9.78e-06	8.85e-05	4.24e-05	0	0	0	3.11e-05	0	0.000139848	0	8.63e-05	1.06e-05	0	0	0	0	0	0	0	0	0	0	0	0	0	0	0	0	0	0	0	0	0	0	0	0	0	0	0	0	0	0	0	0	0
ASV_586	1.3e-05	1.56e-05	0	0	0	0	0	0	0	0	1.55e-05	0	0	0	0	0	0	0	0	0	1.7e-05	0	1.88e-05	0	0	0	0	0	0	0	0	0	0	0	0	0	0	0	0	0	0	0	0	0	0	2.88e-05	0	0	0
ASV_587	0	0	0	0	0	0	0	0	0	0	0	0	0	0	0	0	0	0	0	0	0	0	0	0	0	0	0	0	0	0	0	0	0	0	0	0	0	0	0	0	0.00538648	0.000259504	7.74e-05	0.000125333	0	0	0	0.000769106	0
ASV_588	0	0	0	0	0	0	0	0	0.00149312	0.000195225	0	0	0	0	6.16e-05	8.51e-05	0	0	0	0	0	0	0	0	0	0	0	0	0	0	0	0	0	0	0	0	0	0	0	0	0	0	0	0	0	0	0	0	0
ASV_589	0	0	0	0	0	0	0	0	0	0	0	0	0	0	4.93e-05	0	0	0	0	0	0	0	0	2.57e-05	0	0	0	0	0	0	0	0	0	0	0	0	0	0	0	0	0.0161594	0	0	0	0	0	0	0	0
ASV_590	0	0	0	0	0	0	0	0	0	0	0	0	0	0	0	0	0	0	0	0	0	0	0	2.57e-05	0	0	0	0	0	0	0	0	0	0	0	0	0	0	0.00254114	0	0	0	0	0	0	0	0	0	3.34e-05
ASV_591	0.000103888	7.82e-06	7.86e-05	4.75e-05	9.78e-06	5.53e-05	0.000137735	0	3.25e-05	0	3.11e-05	0	0.00010988	9.81e-06	4.93e-05	2.13e-05	9.39e-06	0	0	0	0	0	0	0	0	0	0	0	0	0	0	0	0	0	0	0	0	0	0	0	0	0	0	0	0	0	0	0	0
ASV_592	0	0	0	0	0	0	0	0	0	0	0	0	0	0	0	0	0	0	0	0	6.79e-05	0	0.00111096	0	0	0	0	5.14e-05	0	0	0	0	0	0	0	0	0	0	0	0	0	0	0	0	0	0	0	0	0
ASV_593	0	0	0	0	0	0	0	0	0.000779018	0.000111557	0	0	8.99e-05	0	3.7e-05	9.57e-05	0	0	2.1e-05	0	0	0	0	0	0	0	0	0	0	0	0	0	0.00030722	0	0	0	0	0	8.33e-05	0	0	0	0.000232252	0	0	0	0	0	0
ASV_594	0	0	0	0	0	0	0	0	0	0	0	0	0	0	0	0	0	0	0	0	0.00032246	0.000234281	1.88e-05	0	0	0	0	0.00154242	0	0	0	0	0	0	0	0	0	0	0	0	0	0	0	0	0	0	0	0	0
ASV_595	0	0	0	0	0	0	0	0	0	0	0	0	0	0	0	0	0	0	2.1e-05	0	0	0	0.000922666	0	0	0	0.000199186	0	0	0	0	0	0	0	0	4.61e-05	0	0	0	3.54e-05	0	0	0	0	0	0	0	0	0
ASV_596	0	0	0	0	0	0	0	0	0	0	0	0	0	0	0	0	0	0	0	0	0	0	0	2.57e-05	0	0	0	0	0	2.1e-05	0	0	0	0	0	0	0	0	4.17e-05	0	0	0	0	0	0	2.88e-05	0.00127174	0	0
ASV_597	0	0	0	0	0	2.21e-05	0	0	0	0	0	0	0	0	0	0	0	0	0	0	0	0	0.000320108	0	0	0	0.000455283	0	0	0	0	0	0	0	0	0.000391543	0	0	0	0	0	0	0	0	0	0	0	0	0
ASV_598	0	0	0	9.49e-06	0	0	0	0	0	0.000167336	0	8.11e-05	0	0	0	0	0	0	0	0	0	0	0	0	0	0	0	0	0	0	0	0	0.00112647	0	0	0	0	0	0	0	0	0.000194628	3.87e-05	0	0	0	0.000177452	0	0
ASV_600	0	7.82e-06	0	0	0	0	0	0	0	0	0	0	0	0	0	0	0	0	0	0	0	0	0	0	0	0	0	0	0	2.1e-05	0	0	0	0	2.35e-05	0	0	0	0.00204124	0	0	6.49e-05	0	0	0	0	2.96e-05	0	0
ASV_601	1.3e-05	0	0	0	0	0	0	0	0	0	0	0	0	0	0	0	0	0	0	0	0.000475205	0	3.77e-05	0	0	0	0	0.000154242	0	0	0	0	0	0	0	0	0	0	4.17e-05	0	0	0	0	0	0	2.88e-05	0	2.02e-05	0
ASV_602	0	0	0	0	0	0	0	0	0.00123345	0	0	0	0	0	9.86e-05	7.44e-05	0	0	0	0	0	0	0	0	0	0	0	0	0	0	0	0	0	0	0	0	0	0	0	0	0	0	0	0	0	0	0	0	0
ASV_604	0	0	0	0	0	0	0	0	0	0	0	0	0	0	0	0	0	0	0	0	0	0	9.41e-05	2.57e-05	0	0	0.000113821	0	0	2.1e-05	0	0	0	0	0	2.3e-05	3.05e-05	0	8.33e-05	3.54e-05	0.000269324	0	0	0	0	0.000519136	2.96e-05	0	0
ASV_605	0	0	0	0	0	0.000563966	0	0	0	0	0	0	0	0	0	0	0	0	0	0	0	0	0	0	0	0	0	0	0	0	0	0	0	0	0	0	0	0	0	0	0	0	0	0	0	0	0	0	0
ASV_606	0	0	0	0	0	0	0	0	0	0	0	0	0	0	0	0	0	8.37e-07	2.1e-05	0	5.09e-05	2.93e-05	0	0	0	0	0	0.00205655	0	0	0	0	0	0	0	0	0	0	0	0	0	0	0	0	0	0	0	0	0
ASV_607	0	0	0	0	0	0	0	9.17e-06	0	0.000223115	0	0.000162272	0	0	1.23e-05	0	0	0	0	0	0	0	0	0	0	0	0	0	0	0	0	3.82e-05	0.000921659	6.56e-05	0	0	0	0.000136265	0	0	0	0.000129752	0	0	0	0	8.87e-05	0	0
ASV_608	0	0	0	0	0	0	0	0	0	0	0	0	0	0	0	0	0	0	0	0	3.39e-05	0	0	0	0	0	0	0	0	0	0	0	0	0	0	0	0	0	0	0	0	0	0	0	0	0	0	0	0
ASV_609	0	0	0	0	0	0	0	0	0	0	0	0	0	0	0	0	0	0	0	0	0.000509148	0.000292851	0	0	0	0	0	0.000205656	0	0	0	0	0	0	0	0	0	0	0	0	0	0	0	0	0	0	0	0	0
ASV_610	0	0	0	0	0	0	0	0	0	0	0	0	0	0	0	0	0	0	0	0	0	0	0	0	0	0	0	0	0	0	0	0	0	0	0	0	0	0	0	0	0.0131969	0	0	0	0	0	0	0	0
ASV_611	0	0	0	0	0	0	0	0	0	0	0	0	0	0	0	0	0	0	0	0	0	0	0	0	0	0	0	0	0	0	0	0	0	0	0	0	0	0	0	0	0	0	0	0	0	0	0.00139004	4.05e-05	0
ASV_612	1.3e-05	0	0	0	0.000117312	0	0.000307255	0	0	0	0	0	0	0	0	0	0	0	0	0	1.7e-05	0	0	0	0	0	0	0	0	0	0	0	0	0	0	0	0	0	0	0	0	0	0	0	0	0	0	0	0
ASV_613	0	0	0	0	0	0	1.06e-05	0	0	0	0	0	0	0	0	0	0	0	0	0	0	0	0	0	0	0	0	0	0	0	0	0	0.000102407	0	0	0	0	0	0.00187461	0	0	0	0	0	0	0	2.96e-05	0	0
ASV_614	0	0	0	0	0	0	0	3.67e-05	0	0	0	0	0	0	0	0	0	0	0	0	0	0	0	0	0	0	0	0	0	0	0	7.64e-05	0	0.000918756	0	0	0	0.000272529	0	0	0	0	0	3.13e-05	0.000124906	0	0	0	0.000133498
ASV_616	0	0	0	0	0	0	0	0.000119146	0	0	0	0	0	0	0	0	0	0	0	0	0	0	0	0	0	0	0	0	0	0	0	0.000229349	0	0.000262502	0	0	0	9.08e-05	0	0	0	0	0	0	8.33e-05	0	0	0	3.34e-05
ASV_617	0	0	0	0	0	0	0	0	0	0	0	0	0	0	0	0	0	0	0.000294179	0	6.79e-05	2.93e-05	0	0	0	0	0	0.000359897	0	0	0	0	0	0	0	0	0	0	0	0	0	0	0	0	0	0	0	0	0
ASV_618	0	0	0	0	0	0	0	0	0	0	0	0	0	0	0	0	0	0	0	0	0	0	0	0	0.000630179	0.00059918	0	0	0	0	0	0	0	0	0	0	0	0	0	0	0	0	0	0	8.33e-05	0	0	4.05e-05	0
ASV_619	0	0	0	0	0	0	0	0	0	0	0	0	0	0	0	0	0	0	0	0	0	0	0	0	0	0	0	0.0022108	0	0	0	0	0	0	0	0	0	0	0	0	0	0	0	0	0	0	0	0	0
ASV_620	0	0	0	0	0	0	0	1.83e-05	0	8.37e-05	0	0	0	0	4.93e-05	0.000265878	0	0	0	0	0	0	0	0	0	0	0	0	0	0	0	0	0	0	0	0	0	0	0	0	0	0	0	0	0	0	0	0	0
ASV_621	0	0	0	0	0	0	0	0	0	0	0	0	0	0	0	0	0	0	0.000273167	2.52e-05	0	8.79e-05	0	0	0	0	0	0.000565553	0	0	0	0	0	0	0	0	0	0	0	0	0	0	0	0	0	0	0	4.05e-05	0
ASV_622	0	0	0	0	0	0	0	0	0.00129836	0	0	0	0	0	0	0	0	0	0	0	0	0	0	0	0	0	0	0	0	0	0	0	0	0	0	0	0	0	0	0	0	0	0	0	0	0	0	0	0
ASV_623	6.49e-05	1.56e-05	8.73e-06	1.9e-05	0	0	0	0	6.49e-05	2.79e-05	4.66e-05	0	4e-05	9.81e-06	4.93e-05	4.25e-05	9.39e-06	0	0	0	0	0	0	0	3.15e-05	0	0	0	0	0	2.29e-05	3.82e-05	0	0	0	0	0	0	4.17e-05	0	0	6.49e-05	0	0	0	0	0	0	0
ASV_626	0	0	0	9.49e-06	0	0	0	0	0	0	0	0	0	0	0	0	0	0	0	0	0	0	0	0	0	0	0	0	0	0	0	0	0	0	0	0	0	0	0	0	0.00619445	0	0	0	0	0	0	0.000283355	0
ASV_627	0	0	0	0	0.000263953	0	0	0	0	0	0	0	0	0	0	0	0	0	0	0	0	0	0	0	0	0	0	0	0	0	0	0	0	0	0	0	0	0	0	0	0	0	0	0	0	0	0	0	0
ASV_628	0	0	0	0	0	0.00042021	0	0	0	0	0	0	0	0	0	0	0	0	0	0	0	0	0	0	0	0	0	0	0	0	0	0	0	0	0	0	0	0	0	0	0	0	0	0	0	0	0	0	0
ASV_629	0	0	0	0	0	0	0	0	0	0	0	0	0	0	0	0	0	0	0	0	0	0	0.000376598	0	0	0	0.000170731	0	0	0	0	0	0	0	0	0.000230319	0	0	0	0	0	0	0	0	0	0	0	0	0
ASV_630	0	0	0	0	0	0	0	0	0	0	0	0	0	0	0	0	0	0	0	0	0	0	0.000225959	0	0	0	0.000739834	0	0	0	0	0	0	0	0	0	0	0	0	0	0	0	0	0	0	0	0	0	0
ASV_631	2.6e-05	0	0	0	0	0	0	0	0	0	0	0	0	0	0	0	0	0	0	0	0	0	0	0	0	0	0	0	0	0	0	0	0	0	0	0	0	0	0	0	0.00861837	0	0	0	0.000124906	0	0	0	0
ASV_632	0	0	0	0	0	0.000409152	0	0	0	0	0	0	0	0	0	0	0	0	0	0	0	0	0	0	0	0	0	0	0	0	0	0	0	0	0	0	0	0	0	0	0	0	0	0	0	0	0	0	0
ASV_633	0	0	0	0	0	0	0	0	0	0	0	0	0	0	0	0	0	0	0	0	0.000305489	0	3.77e-05	0	3.15e-05	0	0	0.000102828	0	0	0	0	0	0	0	0	0	0	0	0	0	0	0	0	0	0	0	0	0
ASV_634	0	0	0	0	0	0	0	0	0	0	0	0	0	0	0	0	0	0	0	0	1.7e-05	0	0.000244789	0	0	0	0.000227641	0	0	0	0	0	0	0	0	0.000138192	0	0	0	0	0	0	0	0	0	0	0	2.02e-05	0
ASV_635	0	7.82e-06	0	1.9e-05	0	0	1.06e-05	0	3.25e-05	2.79e-05	0	8.11e-05	9.99e-06	9.81e-06	1.23e-05	1.06e-05	0	0	0	0	0	0	0	0	3.15e-05	0	0	0	0	0	0	0	0.000102407	0	0	0	0	0	0	0	0	0.000259504	0	0	0	0.000403772	0	0	0
ASV_636	0	0	0	0	0	0	0	0	0.000908855	0.000167336	0	0	0	0	0	1.06e-05	0	0	0	0	0	0	0	0	0	0	0	0	0	0	0	0	0	0	0	0	0	0	0	0	0	0	0	0	0	0	0	0	0
ASV_637	0	0	0	0	0	0	0	0	0	0	0	0	0.000349619	0	0	0	0	0	0	0	0	0	0	0	0	0	0	0	0	0	0	0	0	0	0	0	0	0	0	0	0	0	0	0	0	0	0	0	0
ASV_638	0	0	0	0	0	0	0	0	0	0	0	0	0	0	0	0	0	0	0	0	0.000152744	0.000175711	0.000150639	0	0	0	2.85e-05	5.14e-05	0	0	0	0	0	0	0	0	0	0	4.17e-05	0	0	0	0	0	0	0	0	0	0
ASV_639	0	0	0	0	0	0	0	0	0	0	0	0	0	0	0	0	0	0	0	0	5.09e-05	2.93e-05	0.000414258	0	0	0	0	0	0	2.1e-05	0	0	0	0	0	0	0	0	4.17e-05	0	0.000269324	0	0	0	0	2.88e-05	0	0	0
ASV_640	0	0	0	0	0	0	0	0	0	0	0	0	0	0	0	0	0	0	0	0	0	0	0	0.000154174	0	0	0	0	0	0	0	0	0	0	0	0	0	0	0	0	0.0078104	0	0	0	0	0	0	0	0
ASV_641	0	0	0	0	0	0	0	9.17e-06	9.74e-05	0	0	0	0.000279695	1.96e-05	0	0	0	0	0	0	0	0	0	0	0	0	0	0	0	0	0	0	0	0	0	0	0	0	0	0	0	0	0	0	0	0	0	0	0
ASV_642	0	0	0	0	0	0	0	0	0.000486887	2.79e-05	0	0	8.99e-05	8.83e-05	0	0	0	0	0	0	0	0	0	0	0	0	0	0	0	0	0	0	0	0	0	0	0	0	0	0	0	0	0	0	0	0	0	0	0
ASV_643	0	0	0	0	0	0.000364919	0	0	0	0	0	0	0	0	0	0	0	0	0	0	0	0	0	0	0	0	0	0	0	0	0	0	0	0	0	0	0	0	0	0	0	0	0	0	0	0	0	0	0
ASV_644	0	0	0	0	0	0	0	0	0	0	0	0	2e-05	0	0.000382197	0	0	0	0	0	0	0	0	0	0	0	0	0	0	0	0	0	0	0	0	0	0	0	0	0	0	0	0	0	0	0	0	0	0
ASV_645	0	0	0	0	0	0	0	0	0	0	0	0	0	0	0	0	0	2.01e-05	2.1e-05	0	0	0	0	0	0	0	0	0	0	0	0	7.64e-05	0	0	0	0	0	0	0	0	0	0	0	0	0	0	0	0	0
ASV_646	0	0	0	0	0	0	0	0	0	0	0	0	0	0	0	0	0	0	0	0	0	0	0.000131809	0	0	0	0.000256097	0	0	0	0	0	0	0	0	0.000184255	0	0	0.00020829	0	0	0	0	0	0	0	0	0	0
ASV_647	0	0	0	0	0	0	0	0	0	0	0	0	0	0	0	0	0	0	0	0	0	0	0.000150639	2.57e-05	0	0	0.000369917	0	0	2.1e-05	0	0	0	0	2.35e-05	4.61e-05	0	0	0	0	0	6.49e-05	0	3.13e-05	0	2.88e-05	0	0	0
ASV_649	0	0	0	0	0	0	0	0	0	0	0	0	0	0	0	0	0	0	0	0	0	0	0	0	0	0	0	0	0	0	0	0	0	0	0	0	0	0	0	0	0	0	0	0	0	0	0.000916834	0	0
ASV_650	0	0	0	0	0	0	0	0	0	0	0	0	0	0	0	0	0	8.37e-06	0	0	0	0	1.88e-05	2.57e-05	0	0	2.85e-05	0	0	0	0	3.82e-05	0	0	2.35e-05	0	3.05e-05	0	0	0	0	0	0	3.13e-05	0	0	0	4.05e-05	0
ASV_651	0	0	0	0	0	0	0	0	0	0	0	0	0	0	0	0	0	0	0	0	0	0	0	0	0	0	0	0	0	0	0	0	0	0	0	0	0	0	0	0	0.00754107	0	0	3.13e-05	0	0	0	0	0
ASV_652	0	0	0	0	0	0	0	0	0.000941314	0	0	0	0	0	0	1.06e-05	0	0	0	0	0	0	0	0	0	0	0	0	0	0	0	0	0	0	0	0	0	0	0	0	0	0	0	0	0	0	0	0	0
ASV_653	0	0	0	0	0	0	0	0	0	0	0	0	0	0	0	0	0	0	0	0	0.000118801	0	0.000244789	0	0	0	0	5.14e-05	0	0	0	0	0	0	0	0	0	0	0	0	0	0	0	0	0	5.77e-05	2.96e-05	0	0
ASV_655	2.6e-05	0	1.75e-05	0	0	0	0	0	0	0	0	0	9.99e-06	0	1.23e-05	0	0	0	0	0	0	0	0	0	0	0	0	0	0	2.1e-05	0	0	0	0	0	0	0	0	0	0	0	6.49e-05	7.74e-05	0	0	0.000461454	0	0	0
ASV_656	0	0	0	0	0.000244401	1.11e-05	0	0	0	0	0	0	0	0	0	0	0	0	0	0	0	0	0	0	0	0	0	0	0	0	0	0	0	0	0	0	0	0	0	0	0	0	0	0	0	0	0	0	0
ASV_657	0	0	0	0	0	0	0	0	0.000811478	8.37e-05	0	0	0	0	0	1.06e-05	0	0	0	0	0	0	0	0	0	0	0	0	0	0	0	0	0	0	0	0	0	0	0	0	0	0	0	0	0	0	0	0	0
ASV_658	0	0	0	0	0	0	0	0	0	0	0	0	0.00021976	0	0	0	6.57e-05	0	0	0	0	0	0	0	0	0	0	0	0	0	0	0	0	0	0	0	0	0	0	0	0	0	0	0	0	0	0	0	0
ASV_659	0	0	0	0	0	0	0	0	0	0	0	0	0	0	0	0	0	0	0	0	0	0	0	0	0	0	0	0	0	0	0	0	0	0	0	0	0	4.54e-05	0.00112477	3.54e-05	0	0	0	0	0	0	0	0	0
ASV_660	0	0	0	0	0.000215073	0	0	0	0	0	0	0	0	0	0	0	0	0	0	0	0	0	0	0	0	0	0	0	0	0	0	0	0	0	0	0	0	0	0	0	0	0	0	0	0	0	0	0	0
ASV_661	0	0	0	0	0	0	0	0	0	0	0	0	0	0	0	0	0	0	0	0	0	0	0	0	0	0	0	0	0	0	0	0	0	0	0	2.3e-05	0	0	0	0	0	0	0	0	0	0	0	0	0
ASV_662	0	0	0	0	0	0	0	0	0	0	0	0	0	0	0	0	0	0	0	0	0	0	0	0	0	0	0	0	0	0	0	0	0	0	0	0	0	0	0	0	0	0.00155703	0	0	0	2.88e-05	0	0	0
ASV_663	0	0	0	0	0	0	0	0	6.49e-05	0.000167336	0	0	0.000119869	0	0	7.44e-05	0	0	0	0	0	0	0	0	0	0	0	0	0	0	0	0	0	0	0	0	0	0	0	0	0	0	0	0	0	0	0	0	0
ASV_664	0	0	0	0	0	0	0	0	0	0	0	0	7.99e-05	0	0	9.57e-05	0	0	0	0	0	0	0	0	0	0	0	0	0	0	0	0	0	0	0	0	0	0	0	0	0	0.000194628	0	0	0	0	0	0	0
ASV_665	0	0	0	0	0	0	0	0	0.000519346	0.000223115	0	0	0	0	0	2.13e-05	0	0	0	0	0	0	0	0	0	0	0	0	0	0	0	0	0	0	0	0	0	0	0	0	0	0	0	0	0	0	0	0	0
ASV_666	0	0	0	0	0	0	0	0	0	0	0	0	0	0	1.23e-05	0	0	0	0	0	0	0	0	0	0	0	0	0	0	0	0	0	0	0	0	0	0	0	0	0	0	0.00032438	0	0	0	2.88e-05	0	0	0
ASV_667	0	0	0	0	0	0	0	0	0	0	0	0	0	0	0	0	0	0	0	0	5.09e-05	5.86e-05	0.000376598	0	0	0	0	5.14e-05	0	0	0	0	0	0	0	0	0	0	0	0	0	0	0	0	0	0	0	0	0
ASV_668	0	0	0	0	0	0	0	0	0	0	0	0	0	0	0	0	0	0	0	0	1.7e-05	0	0	0	0	0	0	5.14e-05	0	0	0	0	0	0	0	0	0	0	0	0	0	0	0	0	0	2.88e-05	0	0	0
ASV_669	7.79e-05	7.82e-06	0	0	0	2.21e-05	6.36e-05	0	3.25e-05	0	3.11e-05	0	2e-05	9.81e-06	4.93e-05	0	0	0	0	0	0	0	0	0	0	0	0	0	0	0	0	0	0	0	0	0	0	0	0	0	0	0	0	0	0	0	0	0	0
ASV_670	0	7.82e-06	0	0.000227868	0	0	0	0	0	0	0	0	0	0	0	0	0	0	0	0	0	0	0	0	0	0	0	0	0	0	0	0	0	0	0	0	0	0	0	0	0	0	0	0	0	0	0	0	0
ASV_671	0	0	0	0	0	0.000276454	0	0	0	0	0	0	0	0	0	0	0	0	0	0	0	0	0	0	0	0	0	0	0	0	0	0	0	0	0	0	0	0	0	0	0	0	0	0	0	0	0	0	0
ASV_673	0	0	0	0	0	0	0	0	0	0	0	0	0	0	0	0	0	0	4.2e-05	0	1.7e-05	0	0	0	0	0	2.85e-05	0.000359897	0	0	0	0	0	0	0	0	0	0	0	0	0	0	0	3.13e-05	0	0	0	0	0
ASV_675	0	0	0	0	0	0.000265396	0	0	0	0	0	0	0	0	0	0	0	0	0	0	0	0	0	0	0	0	0	0	0	0	0	0	0	0	0	0	0	0	0	0	0	0	0	0	0	0	0	0	0
ASV_676	0	0	0	0	0	0	0	0	0	0	0	0	9.99e-06	9.81e-06	1.23e-05	3.19e-05	0	0	0	0	0	0	0	0	0	0	0	0	0	0	0	0	0	0	0	0	0	0	0	0	0	0.000129752	0	0	0	0	0	0	0
ASV_677	0	0	0	0	0	0.000254338	0	0	0	0	0	0	0	0	0	0	0	0	0	0	0	0	0	0	0	0	0	0	0	0	0	0	0	0	0	0	0	0	0	0	0	0	0	0	0	0	0	0	0
ASV_678	0	0	0	0	0	0	0	0	0.000259673	0.000195225	0	0	9.99e-06	0	0	7.44e-05	0	0	0	0	0	0	0	0	0	0	0	0	0	0	0	0	0	0	0	0	0	0	0	0	0	0	0	0	0	0	0	0	0
ASV_679	0	0	0	0	0	0	0	0	0	0	0	0	0	0	0	0	0	8.37e-07	0	0	0.000152744	0.000117141	0	0	0	0	0	0.000102828	0	0	0	0	0	0	0	0	0	0	0	0	0	0	0	0	0	0	2.96e-05	2.02e-05	0
ASV_680	0	0	0	0	0	0	0	0	0	0	0	0	0	0	0	0	0	0	0	0	0	0	0	0	0	0	0	0	0	0	0	0	0	0	0	0	0	0	0	0	0	0	0	0	0	0	0	0	3.34e-05
ASV_681	0.000155832	1.56e-05	8.73e-06	0	0	1.11e-05	3.18e-05	0	0	0	0	0	9.99e-06	0	2.47e-05	0	0	0	0	0	0	0	0	0	0	0	0	0	0	0	0	0	0	0	0	0	0	0	0	0	0	0	0	0	0	0	0	0	0
ASV_682	0	0	0	0	0	0	0	0	3.25e-05	0.000195225	0	0	2e-05	0	9.86e-05	4.25e-05	0	0	0	0	0	0	0	0	0	0	0	0	0	0	0	0	0	0	0	0	0	0	0	0	0	0	0	0	0	0	0	0	0
ASV_683	0	0	0	0	0	0	0	0	0	0	0	0	0	0	0	0	0	8.37e-06	0	0	0	0	0	2.57e-05	0	3.15e-05	0	0.000411311	0	0	0	0	0	0	0	0	0	0	0	0	0	0	0	0	0	0	0	0	0
ASV_686	0	0	0	0	0	0	0	0	0	0	0	0	0	0	0	0	0	3.35e-06	0	0	0	2.93e-05	0	7.71e-05	0	0	0	0	0	0	0	3.82e-05	0	0	0	0	0	0	0	0	0	0	0	0	0	2.88e-05	0	6.07e-05	0
ASV_687	0	0	0	0	0	0	0	0	0	0	0	0	0	0	0	0	0	0	0	0	8.49e-05	0	0.000282449	0	0	0	0	5.14e-05	0	0	0	0	0	0	0	0	0	0	0	0	0	0	0	0	0	0	0	0	0
ASV_689	0.000168818	0	8.73e-06	0	0	1.11e-05	0	0	0	0	3.11e-05	0	9.99e-06	0	2.47e-05	0	0	0	0	0	0	0	0	0	0	0	0	0	0	0	0	0	0	0	0	0	0	0	0	0	0	0	0	0	0	0	0	0	0
ASV_690	0	0	0	0	0	0	0	0	0.000649182	0	0	0	0	0	0	0	0	0	0	0	0	0	0	0	0	0	0	0	0	0	0	0	0	0	0	0	0	0	0	0	0	0	0	0	0	0	0	0	0
ASV_691	0	0	0	0	0	0	0	0	0	0	0	0	4e-05	6.87e-05	2.47e-05	4.25e-05	0	0	0	0	0	0	0	0	0	0	0	0	0	0	0	0	0	0	0	0	0	0	0	0	0	0	0	0	0	0	0	0	0
ASV_692	0	0	0	0	0	0	0	0	0	0	0	0	0	0	0	0	0	0	4.2e-05	0	0	0	0	0	0	0.000157679	0	0	4.81e-05	0	0	0	0	0	2.35e-05	0	0	4.54e-05	0	0	0	0	0	9.4e-05	4.16e-05	0	0	2.02e-05	6.67e-05
ASV_693	0	0	0	0	0	0	0	0	0	0	0	0	0	0	0	0	0	0	4.2e-05	5.04e-05	0	0	0	0	0	0	0	0	0	0	0	0	0	0	0	0	0	0	0	3.54e-05	0	0	0	9.4e-05	8.33e-05	0	0	4.05e-05	3.34e-05
ASV_694	0	0	0	0	0	0	0.00014833	0	0	0	0	0	0	0	0	0	3.75e-05	0	0	0	0	0	0	0	0	0	0	0	0	0	0	0	0	0	0	0	0	0	0	0	0	0	0	0	0	0	0	0	0
ASV_695	0	0	0	0	0	0	0	0	0	0	0	0	0	0	0	0	0	7.54e-06	0	0	0	0	0	0	0	0	0	0	4.81e-05	0	0	0.000114675	0	0	0	0	0	0	0	0	0	0	0	0	0	0	0	0	0
ASV_696	0	0	0	0	0	0	0	0	0	0	0	0	0	0	0	0	0	0	4.2e-05	0.000100779	0	0	0	0	0	0	0	0	9.62e-05	0	0	0	0	0	2.35e-05	0	0	0	0	7.07e-05	0	0	0	3.13e-05	4.16e-05	0	0	8.1e-05	0
ASV_697	2.6e-05	0	2.62e-05	1.9e-05	0	0	0	0	6.49e-05	0	4.66e-05	0	9.99e-06	0	2.47e-05	1.06e-05	0	0	0	0	0	0	0	0	0	0	0	0	0	0	0	0	0	0	0	0	0	0	0	0	0	0	0	0	4.16e-05	2.88e-05	0	0	0
ASV_698	0	0	0	0	0	0.00012164	0	0	0	0	0	0	0	0	0	0	0	0	0	0	0	0	1.88e-05	0	0	0	2.85e-05	0	0	0	0	0	0	0	0	2.3e-05	0	0	8.33e-05	0	0	0	0	0	0	0	0	0	0
ASV_699	0	0	0	0	0	0	0	0	0.000551805	0	0	0	0	0	0	0	0	0	0	0	0	0	0	0	0	0	0	0	0	0	0	0	0	0	0	0	0	0	0	0	0	0	0	0	0	0	0	0	0
ASV_700	0	0	0	0	0	0	0	0	0	0	0	0	0.000169815	0	0	0	0	0	0	0	0	0	0	0	0	0	0	0	0	0	0	0	0	0	0	0	0	0	0	0	0	0	0	0	0	0	0	0	0
ASV_701	0	0	0	0	0	0	0	0	0	0	0	0	0	0	0	0	0	0	4.2e-05	0	0	0	1.88e-05	0	0	6.31e-05	0	0	9.62e-05	0	0	0.000114675	0	6.56e-05	0	0	0	4.54e-05	0	0	0	0	0	0	0	0	0	0	3.34e-05
ASV_702	0	0	0	0	0	0	0	0	0	0	0	0	0	0	0	0	0	0	0	0	0	0	0	0	0	0	0	0	0	0	6.88e-05	0	0.000102407	0	0	0	0	0	0	0	0	0	7.74e-05	0	0	5.77e-05	0	0	0
ASV_703	0	0	0	0	9.78e-06	0	0	0	0.000162296	0	0	0	3e-05	5.89e-05	0	0	0	0	0	0	0	0	0	0	0	0	0	0	0	0	2.29e-05	0	0	0	0	0	0	0	0	0	0	0	0	0	0	0	0	0	0
ASV_704	0	0	0	0	0	0.00017693	0	0	0	0	0	0	0	0	0	0	0	0	0	0	0	0	0	0	0	0	0	0	0	0	0	0	0	0	0	0	0	0	0	0	0	0	0	0	0	0	0	0	0
ASV_705	0	0	0	0	0	0	0	0	0	0	0	0	0	0	0	0	0	0	0	0	0	0	0	0	0	0	0	0	0	0	0	0	0	0	0	0	0	0	0	3.54e-05	0	0	0	0	0	0	0	0	0
ASV_706	0	0	0	0	0	0	0	0	0	0	0	0	0	0	0	0	0	0	0	0	0	0	0.000131809	0	0	0	5.69e-05	0	0	0	0	0	0	0	0	0.00011516	3.05e-05	0	0	0	0	0	0	0	0	0	0	0	0
ASV_707	0	0	0	0	2.93e-05	0	0	0	0	0	0	0	0	0	0	0	8.45e-05	0	0	0	0	0	0	0	0	0	0	0	0	0	0	0	0	0	0	0	0	0	0	0	0	0	0	0	0	0	0	0	0
ASV_709	0	0	0	0	0	0	0	0	0	0	0	0	0	0	0	0	0	6.7e-06	0	0	0	0	0	7.71e-05	0	0	0	0	0	0	0	0	0	0	0	0	0	0	0	0	0	0	0	3.13e-05	0	0	0	0	0
ASV_710	0	0	0	0	0	0	0	0	0	0	0	0	0	0	0	0	0	0	0	0	0	0	0	0	0	0	0	0	4.81e-05	0	0	0	0	0	0	0	0	0	0	0	0.00377054	0	0	0	0	0	0	0	0
ASV_711	0	0	0	0	0	3.32e-05	0	0	0	0	0	0	0	0	0	3.19e-05	7.51e-05	0	0	0	0	0	0	0	0	0	0	0	0	0	0	0	0	0	0	0	0	0	0	0	0	0	0	0	0	0	0	0	0
ASV_712	0	0	0	0	0	0	0	0	0	0	0	0	0.000139848	0	0	0	0	0	0	0	0	0	0	0	0	0	0	0	0	0	0	0	0	0	0	0	0	0	0	0	0	0	0	0	0	0	0	0	0
ASV_713	0	0	0	0	0	0	0	0	0	0	0	0	0	0	0.000172605	0	0	0	0	0	0	0	0	0	0	0	0	0	0	0	0	0	0	0	0	0	0	0	0	0	0	0	0	0	0	0	0	0	0
ASV_714	0	0	0	0	0	0	0	0	0	0	0	0	0	0	0	0	0.000131407	0	0	0	0	0	0	0	0	0	0	0	0	0	0	0	0	0	0	0	0	0	0	0	0	0	0	0	0	0	0	0	0
ASV_715	0	0	0	0	0	0	0	0	0	0	0	0	0	0	0	0	0	3.35e-06	0	0	0	0	0	0	0	0	0	0	9.62e-05	0	0	0	0	0	0	0	0	0	0	3.54e-05	0	0	0	0	0	0	0	0	0
ASV_716	0	0	0	0	0	0	0	0	0	0	0	0	0	0	0	0	0	1.67e-06	0	0	0	0	0	0	0	0	0	0	0	0	0	0	0	0	2.35e-05	0	0	0	0	7.07e-05	0	0	0	0	0	0	0	0	0
ASV_717	0	0	0	0	0	0	0	0	0	0	0	0	0	0	0	0	0	8.37e-07	0	0	0	0	0	0.000102783	0	0	0	0	4.81e-05	0	0	0	0	0	0	0	0	0	0	0	0	0	0	3.13e-05	0	0	0	0	0
ASV_718	0	0	0	0	0	0	0	0	0	0	0	0	0	0	0	0	0	0	2.1e-05	2.52e-05	0	0	0	0	3.15e-05	0	0	5.14e-05	0	0	0	3.82e-05	0	0	2.35e-05	0	0	0	0	3.54e-05	0.000269324	0	0	0	4.16e-05	0	0	0	0
ASV_719	0	0	0	0	0	0	0	0	0	0	0	0	0	0	0	0	0	0	0	2.52e-05	0	0	0	0	0	0	0	0	9.62e-05	0	0	0	0	0	0	0	0	9.08e-05	0	3.54e-05	0	0	0	0	0	0	0	4.05e-05	3.34e-05
ASV_720	1.3e-05	0	0	9.49e-06	9.78e-06	0	2.12e-05	0	0	0	0	0	9.99e-06	0	0	0	0	0	0	0	0	0	0	0	0	0	0	0	0	6.31e-05	0	0	0	0	0	0	0	0	0	0	0	0	0	0	0	0	0	0	0
ASV_721	0	0	0	0	0	0.000143756	0	0	0	0	0	0	0	0	0	0	0	0	0	0	0	0	0	0	0	0	0	0	0	0	0	0	0	0	0	0	0	0	0	0	0	0	0	0	0	0	0	0	0
ASV_722	0	0	0	0	0	0	0	1.83e-05	0	0	0	0	0	0	0	0	9.39e-06	0	0	0	0	0	0	0	0	6.31e-05	0	0	0	0	0	0	0	0.000328127	0	0	0	0	0	0	0	0	0	0	0	0	0	0	0
ASV_723	0	0	0	0	0	0	0	0	0	0	0	0	0	0	0	0	0	4.19e-06	2.1e-05	0	0	0	0	0	0	0	0	0	4.81e-05	0	0	0	0	0	0	0	0	0	0	0	0	0	0	0	0	0	0	0	0
ASV_724	0	0	0	0	0	0	0	0	0	0	0	0	0	0	0	0	0	3.35e-06	0	0	0	0	0	2.57e-05	0	0	0	0	0	0	0	0	0	0	2.35e-05	0	0	0	0	0	0	0	0	0	0	0	0	0	0
ASV_725	0	0	0	0	0	0	0	0	0	0	0	0	0	0	0	0	0	8.37e-07	0	0	0	0	0	5.14e-05	0	0	0	0	4.81e-05	0	0	7.64e-05	0	0	0	0	0	0	4.17e-05	0	0	0	0	0	0	0	0	0	0
ASV_726	0	0	0	0	0	0	0	0	0	0	0	0	0	0	0	0	0	0	0	0	0	0	5.65e-05	0	0	0	0.000142276	0	0	0	0	0	0	0	0	0	0	0	0	0	0	0	0	3.13e-05	0	2.88e-05	0	0	0
ASV_727	0	0	0	0	0	0	0	0	0	0	0	0	0	0	0	0	0	0	0	0	0	0	0	0	0	3.15e-05	0	0	0	0	0	3.82e-05	0	6.56e-05	0	0	0	4.54e-05	0	0	0	0	0	9.4e-05	0	0	0	0	0
ASV_729	0	0	0	0	0	0	0	0	0	0	0	0	0	0	0	0	0	0	0	0	0	0	0	0	0	0	0	0	0	0	0	0	0	0	0	0	6.11e-05	0	0	0	0	0	0	0	0	0	0	0	0
ASV_730	7.79e-05	3.91e-05	0	0	0	1.11e-05	0	0	0	0	0	0	0	0	0	0	0	0	0	0	0	0	0	0	0	0	0	0	0	0	0	0	0	0	0	0	0	0	0	0	0	0	0	0	0	0	0	0	0
ASV_731	0	0	0	0.000113934	0	0	0	0	0	0	0	0	0	0	0	0	0	0	0	0	0	0	0	0	0	0	0	0	0	0	0	0	0	0	0	0	0	0	0	0	0	0	0	0	0	0	0	0	0
ASV_732	0	0	0	0	0	8.85e-05	0	0	0	0	0	0	0	0	0	0	0	0	0	0	0	0	0	0	0	0	0	0	0	2.1e-05	0	0	0	0	0	0	0	0	0	0	0	0	3.87e-05	0	0	0	0	0	0
ASV_733	0	0	0	0	0	1.11e-05	0	0	0	0	0	0	0	0	0	0	0	0	0	0	0	0	0.000112979	0	0	0	8.54e-05	0	0	0	0	0	0	0	0	4.61e-05	0	0	0	0	0	0	0	0	0	0	0	0	0
ASV_735	0	0	0	0	0	0	0	0	0	0	0	0	0	7.85e-05	0	0	0	0	0	0	0	0	0	0	0	0	0	0	0	0	0	0	0	0	0	0	0	0	0	0.000141438	0	0	0	0	0	0	0	0	0
ASV_736	0	0	0	0	0	0	0	0	0	0	0	0	0	0	0	0	0	8.37e-07	0	0	0	0	0.000112979	0	0	0	0	0	0	0	0	0	0	0	0	0	0	0	0	0	0	0	3.87e-05	0	0	0	2.96e-05	0	0
ASV_737	0	0	0	0	0	0	0	0	0	0	0	0	0	0	0	0	0	8.37e-07	4.2e-05	7.56e-05	0	0	0	0	0	3.15e-05	0	0	0	0	0	0	0	0	0	0	0	4.54e-05	0	0	0	0	0	0	0	0	0	4.05e-05	0
ASV_738	0	0	0	0	0	0	0	0	0	0	0	0	0	0	0	0	0	8.37e-07	0	5.04e-05	0	0	0	0	0	0	0	0	0	0	0	3.82e-05	0	6.56e-05	0	0	0	0	0	0	0	0	0	0	4.16e-05	0	0	2.02e-05	3.34e-05
ASV_739	0	0	0	0	0	0	0	0	0	0	0	0	0	0	0	0	0	0	0	0	0	0	0.000169469	0	0	0	8.54e-05	0	0	0	0	0	0	0	0	0	0	0	0	0	0	0	0	0	0	0	0	0	0
ASV_740	0	0	0	0	0	0	0	0	0	0	0	0	0	0	0	0	0	0	0	0	0	0	0	0	0	3.15e-05	0	0	4.81e-05	0	0	0	0	0	2.35e-05	0	0	0	0	3.54e-05	0	0	0	0	0	0	0	0	6.67e-05
ASV_741	0	0	0	0	0	0.00012164	0	0	0	0	0	0	0	0	0	0	0	0	0	0	0	0	0	0	0	0	0	0	0	0	0	0	0	0	0	0	0	0	0	0	0	0	0	0	0	0	0	0	0
ASV_742	0	0	0	0	0	0	0.000116545	0	0	0	0	0	0	0	0	0	0	0	0	0	0	0	0	0	0	0	0	0	0	0	0	0	0	0	0	0	0	0	0	0	0	0	0	0	0	0	0	0	0
ASV_743	0	0	0	0	0	0	0.000116545	0	0	0	0	0	0	0	0	0	0	0	0	0	0	0	0	0	0	0	0	0	0	0	0	0	0	0	0	0	0	0	0	0	0	0	0	0	0	0	0	0	0
ASV_744	0	0	0	0	0	0	0	1.83e-05	0	0	0	0	0	0	0	0	8.45e-05	0	0	0	0	0	0	0	0	0	0	0	0	0	0	0	0	0	0	0	0	0	0	0	0	0	0	0	0	0	0	0	0
ASV_745	0	0	0	0	0	0	0	0	0	0	0	0	0	0	0	0	0	1.67e-06	0	0	0	0	0	0	0	0	0	0	0	0	0	3.82e-05	0	0	2.35e-05	0	0	0	0	0	0	0	0	0	0	0	0	0	0
ASV_746	0	0	0	0	0	0	0	0	0	0	0	0	0	0	0	0	0	3.35e-06	0	0	0	0	0	2.57e-05	0	0	0	0	0	0	0	0	0	0	0	0	0	0	4.17e-05	0	0	0	0	0	0	0	0	0	0
ASV_747	0	0	0	0	0	0	0	0	0	0	0	0	0	0	0	0	0	5.02e-06	0	0	0	0	0	0	0	0	0	0	0	0	0	3.82e-05	0	0	0	0	0	0	0	0	0	0	0	0	0	0	0	0	0
ASV_748	0	0	0	0	0	0	0	0	0	0	0	0	0	0	0	0	0	4.19e-06	0	0	0	0	0	2.57e-05	0	0	0	0	0	0	0	0	0	0	0	0	0	0	0	3.54e-05	0	0	0	0	0	0	0	0	0
ASV_749	0	0	0	0	0	0	0	0	0	0	0	0	0	0	0	0	0	3.35e-06	0	0	0	0	0	0	3.15e-05	0	0	0	0	0	0	0.000114675	0	0	0	0	0	4.54e-05	0	0	0	0	0	0	0	0	0	0	0
ASV_751	0	0	0	0	0	0	0	0	0	0	0	0	0	0	0	0	0	8.37e-07	0	0	0	0	0	0	0	0	0	0	0	0	0	3.82e-05	0	0	0	0	0	0	0.000124974	7.07e-05	0	0	0	0	0	0	0	0	0
ASV_752	0	0	0	0	0	0	0	0	0	0	0	0	0	0	0	0	0	8.37e-07	4.2e-05	0	0	0	0	0	6.3e-05	6.31e-05	0	0	4.81e-05	0	0	0	0	0	0	0	0	0	0	0	0	0	0	3.13e-05	0	0	0	2.02e-05	0
ASV_753	0	0	0	0	0	0	0	0	0	0	0	0	0	0	0	0	0	0	2.1e-05	2.52e-05	0	0	0	0	0	0.000126143	0	0	4.81e-05	0	0	0	0	0	2.35e-05	0	0	0	0	0	0	0	0	3.13e-05	0	0	0	2.02e-05	0
ASV_754	0	0	0	0	0	0	0	0	0	0	0	0	0	0	0	0	0	0	0	0	0	0	0	7.71e-05	0	0	0	0	0	0	0	0	0	0	0	0	0	0	0	0	0	0	0	3.13e-05	0	0	0	0	0
ASV_755	0	0	0	0	0	0	0	0	0	0	0	0	0	0	0	0	0	0	0	0	0	0	0	0	0	0	0	0	0	2.1e-05	2.29e-05	0	0.000102407	0	0	0	0	0	0	0	0.000538648	0	0	0	0	2.88e-05	0	0	0
ASV_756	0	0	0	0	0	0	0	0	0	0	0	0	0	0	0	0	0	0	0	0	0	0	1.88e-05	0	0	0	0	0	0	0	2.29e-05	0	0	0	0	0	0	0	0	0	0	0	0	0	0	2.88e-05	0.000207027	0	0
ASV_757	0	0	0	0	0	0	0	0	0	0	0	0	0	0	0	0	0	0	0	2.52e-05	0	0	0	0	0	0	0	0	9.62e-05	0	0	0	0	6.56e-05	0	0	0	9.08e-05	0	3.54e-05	0	0	0	0	0	0	0	0	0
ASV_758	0	0	0	0	0	0	0	0	0	0	0	0	0	0	0	0	0	0	0	0	0	2.93e-05	0	0	0	0	0	0	0	0	0	0	0	0	0	0	0.000213799	0	0	0	0	0	0	0	0	0	2.96e-05	0	0
ASV_759	0	0	0	0	0	0	0	0	0	0	0	0	0	0	0	0	0	0	0	0	0	0	1.88e-05	0	0	0	0	0	0	0	0	0	0	0	0	2.3e-05	0	0	4.17e-05	0	0	0	0	0	0	0	0	0	0
ASV_760	0	0	0	0	0	0	0	0	0	0	0	0	0	0	0	0	0	0	0	0	0	0	0	0	0	0	0	0.000565553	0	0	0	0	0	0	0	0	0	0	0	0	0	0	0	0	0	0	0	0	0
ASV_761	0	0	0	0	0	0	0	0	0	0	0	0	0	0	0	0	0	0	0	0	0	0	0	2.57e-05	0	0	0	0	0	0	0	0	0	0	0	0	0	0	4.17e-05	0	0	6.49e-05	0	0	0	0	5.92e-05	0	0
ASV_762	0	0	0	0	0	0	0	0	0	0	0	0	0	0	0	0	0	0	0	0	0	0	0	0	0	0	0	0	9.62e-05	0	0	0	0	0	0	0	0	4.54e-05	0	3.54e-05	0	0	0	3.13e-05	0	0	0	4.05e-05	3.34e-05
ASV_763	0	0	8.73e-06	0	0	0	0	0	0	0	0	0	0	0	0	0	9.39e-06	1.67e-06	2.1e-05	0	0	0	0	2.57e-05	0	0	0	0	0	0	0	0	0	0	2.35e-05	0	0	0	0	0	0	0	0	0	0	0	0	0	0
ASV_764	0	0	0	0	0	0	0	0	0	0	0	0	0	0	0	0.000106351	0	0	0	0	0	0	0	0	0	0	0	0	0	0	0	0	0	0	0	0	0	0	0	0	0	0	0	0	0	0	0	0	0
ASV_765	0	0	0	0	0	0	0	0	0	0	0	0	0	0	0	0	9.39e-06	3.35e-06	0	0	0	0	0	0	0	0	0	0	4.81e-05	0	0	0	0	0	0	0	0	0	4.17e-05	0	0	0	0	0	0	0	0	0	0
ASV_766	0	0	0	0	0	0	0	0	0	0	0	0	0	0	0	0	0	4.19e-06	0	0	0	0	0	2.57e-05	0	0	0	0	0	0	0	0	0	0	0	0	0	0	4.17e-05	0	0	0	0	0	0	0	0	0	0
ASV_767	0	0	0	0	0	0	0	0	0	0	0	0	0	0	0	0	0	2.51e-06	0	0	0	0	0	0	0	0	0	0	0	0	0	0	0	0	0	0	0	0	0	3.54e-05	0	0	0	3.13e-05	0	0	0	0	0
ASV_768	0	0	0	0	0	0	0	0	0	0	0	0	0	0	0	0	0	2.51e-06	0	0	0	0	0	5.14e-05	0	0	0	0	0	0	0	0	0	6.56e-05	2.35e-05	0	0	0	4.17e-05	0	0	0	0	0	0	0	0	0	0
ASV_769	0	0	0	0	0	0	0	0	0	0	0	0	0	0	0	0	0	1.67e-06	0	0	0	0	0	0	6.3e-05	0	0	0	0	0	0	3.82e-05	0	0	2.35e-05	0	0	0	0	0	0	0	0	0	0	0	0	0	0
ASV_770	0	0	0	0	0	0	0	0	0	0	0	0	0	0	0	0	0	0	0	0	0	0	0	2.57e-05	0	0	0	0	0	4.21e-05	0	0	0	0	0	0	0	0	4.17e-05	0	0.000269324	0	7.74e-05	0	0	2.88e-05	0	0	0
ASV_771	0	0	0	0	0	0	0	0	0	0	0	0	0	0	0	0	0	0	6.3e-05	0	0	0	0	2.57e-05	0	3.15e-05	0	0	4.81e-05	0	0	0	0	0	0	0	0	4.54e-05	0	0	0	0	0	0	4.16e-05	0	0	0	0
ASV_772	0	0	0	0	0	0	0	0	0	0	0	0	0	0	0	0	0	0	2.1e-05	0	0	0	0	0	0	3.15e-05	0	0	0	0	0	0	0	0	0	0	0	0	0	0	0	0	0	6.27e-05	0	0	0	2.02e-05	6.67e-05
ASV_773	0	0	0	0	0	0	0	0	0	0	0	0	0	0	0	0	0	0	2.1e-05	0	0	0	0	0	0	0	0	5.14e-05	0	0	0	0	0	0	0	0	0	4.54e-05	0	3.54e-05	0	0	0	3.13e-05	0	0	0	2.02e-05	0
ASV_774	0	0	0	0	0	0	0	0	0	0	0	0	0	0	0	0	0	0	2.1e-05	7.56e-05	0	0	0	0	0	3.15e-05	0	0	0	0	0	0	0	0	0	0	0	0	0	0	0	0	0	3.13e-05	0	0	0	2.02e-05	0
ASV_775	0	0	0	0	0	0	0	0	0	0	0	0	0	0	0	0	0	0	0	7.56e-05	0	0	0	0	0	6.31e-05	0	0	0	0	0	3.82e-05	0	0	0	0	0	0	0	7.07e-05	0	0	0	0	0	0	0	2.02e-05	0
ASV_776	0	0	0	0	0	0	0	0	0	0	0	0	0	0	0	0	0	0	0	5.04e-05	0	0	0	0	0	0	0	5.14e-05	0	0	0	0	0	0	0	0	0	4.54e-05	0	7.07e-05	0	0	0	0	0	0	0	2.02e-05	0
ASV_777	0	0	0	0	0	0	0	0	0	0	0	0	0	0	0	0	0	0	0	2.52e-05	0	0	0	2.57e-05	0	0	0	0	0	0	0	0	0	0	0	0	0	4.54e-05	0	7.07e-05	0	0	0	0	0	0	0	4.05e-05	0
ASV_778	0	0	0	0	0	0	0	0	0	0	0	0	0	0	0	0	0	0	0	0	0	0	0	0	0	0	0	0	0	0	0	0	0	0	0	0	0	0	0	0	0	0	7.74e-05	0	0	2.88e-05	2.96e-05	0	0
ASV_779	0	0	0	0	0	0	0	0	0	0	0	0	0	0	0	0	0	0	0	0	0	0	0	0	0	0	0	0	0	0	0	0	0	0	0	0	0	0	0	0	0	0	3.87e-05	0	0	0	0.000236602	0	0
ASV_780	0	0	0	0	0	0	0	0	6.49e-05	0	0	0	2e-05	0	3.7e-05	2.13e-05	0	0	0	0	0	0	0	0	0	0	0	0	0	0	0	0	0	0	0	0	0	0	0	0	0	0	0	0	0	0	0	0	0
ASV_781	0	0	0	0	0	0	0	0	6.49e-05	2.79e-05	0	0	9.99e-06	0	4.93e-05	1.06e-05	0	0	0	0	0	0	0	0	0	0	0	0	0	0	0	0	0	0	0	0	0	0	0	0	0	0	0	0	0	0	0	0	0
ASV_782	0	0	0	0	0	0	0	0	3.25e-05	0	0	0	2e-05	0	6.16e-05	1.06e-05	0	0	0	0	0	0	0	0	0	0	0	0	0	0	0	0	0	0	0	0	0	0	0	0	0	0	0	0	0	0	0	0	0
ASV_783	0	0	0	0	0	0	0	0	0	0	0	0	0	7.85e-05	0	0	0	0	0	0	0	0	0	0	0	0	0	0	0	0	0	0	0	0	0	0	0	0	0	3.54e-05	0	0	0	0	0	0	0	0	0
ASV_784	0	0	0	0	0	0	0	0	0	0	0	0	0	0	0	0	0	4.19e-06	0	0	0	0	0	0	0	0	2.85e-05	0	0	0	0	0	0	0	0	0	0	0	0	0	0	0	0	0	0	0	0	0	0
ASV_785	0	0	0	0	0	0	0	0	0	0	0	0	0	0	0	0	0	4.19e-06	0	0	0	0	0	0	0	0	0	0	0	0	0	7.64e-05	0	0	0	0	0	0	0	0	0	0	0	0	0	0	0	0	0
ASV_786	0	0	0	0	0	0	0	0	0	0	0	0	0	0	0	0	0	3.35e-06	0	0	0	0	0	2.57e-05	0	0	0	0	0	0	0	0	0	0	0	0	0	0	0	0	0	0	0	0	0	0	0	0	0
ASV_787	0	0	0	0	0	0	0	0	0	0	0	0	0	0	0	0	0	3.35e-06	0	0	0	0	0	0	0	0	0	0	4.81e-05	0	0	3.82e-05	0	0	0	0	0	0	0	0	0	0	0	0	0	0	0	0	0
ASV_788	0	0	0	0	0	0	0	0	0	0	0	0	0	0	0	0	0	2.51e-06	0	0	0	0	0	0	0	0	0	0	0	0	0	0	0	0	0	0	0	0	0	0	0	0	0	0	0	0	0	0	0
ASV_789	0	0	0	0	0	0	0	0	0	0	0	0	0	0	0	0	0	1.67e-06	0	0	0	0	0	2.57e-05	0	0	0	0	0	0	0	0	0	0	0	0	0	0	4.17e-05	0	0	0	0	0	0	0	0	0	0
ASV_790	0	0	0	0	0	0	0	0	0	0	0	0	0	0	0	0	0	1.67e-06	0	0	0	0	0	5.14e-05	0	0	0	0	0	0	0	3.82e-05	0	0	0	0	0	0	4.17e-05	0	0	0	0	0	0	0	0	0	0
ASV_791	0	0	0	0	0	0	0	0	0	0	0	0	0	0	0	0	0	1.67e-06	0	0	0	0	0	7.71e-05	0	0	0	0	4.81e-05	0	0	3.82e-05	0	0	2.35e-05	0	0	4.54e-05	0	0	0	0	0	0	0	0	0	0	0
ASV_793	0	0	0	0	0	0	0	0	0	0	0	0	0	0	0	0	0	0	8.41e-05	0	0	0	0	0	3.15e-05	3.15e-05	0	0	0	0	0	3.82e-05	0	0	0	0	0	0	0	0	0	0	0	0	0	0	0	2.02e-05	0
ASV_794	0	0	0	0	0	0	0	0	0	0	0	0	0	0	0	0	0	0	4.2e-05	0	0	0	0	0	0	3.15e-05	0	0	0	0	0	3.82e-05	0	0	0	0	0	0	0	0	0	0	0	0	4.16e-05	0	0	0	3.34e-05
ASV_795	0	0	0	0	0	0	0	0	0	0	0	0	0	0	0	0	0	0	4.2e-05	5.04e-05	0	0	0	0	0	0	0	0	0	0	0	0	0	0	0	0	0	0	0	0	0	0	0	3.13e-05	0	0	0	2.02e-05	0
ASV_796	0	0	0	0	0	0	0	0	0	0	0	0	0	0	0	0	0	0	2.1e-05	0	0	0	0	0	3.15e-05	0	0	0	0	0	0	0	0	0	0	0	0	0	0	3.54e-05	0	0	0	0	8.33e-05	0	0	0	0
ASV_797	0	0	0	0	0	0	0	0	0	0	0	0	0	0	0	0	0	0	0	7.56e-05	0	2.93e-05	0	0	0	0	0	0	4.81e-05	0	0	0	0	6.56e-05	0	0	0	0	0	0	0	0	0	0	0	0	0	2.02e-05	0
ASV_798	0	0	0	0	0	0	0	0	0	0	0	0	0	0	0	0	0	0	0	0	0	0	0	0	0	0	0	0	0	0	0	0	0	6.56e-05	0	0	0	0	0	0	0	0	0	9.4e-05	0	0	0	4.05e-05	3.34e-05
ASV_799	0	0	0	0	0	0	0	0	0	0	0	0	0	0	0	0	0	0	0	0	0	0	0	0	0	0	0	0	0	0	0	0	0	0	0	0	0	0	0	0	0	0	0	0	0	0.000259568	0	0	0
ASV_800	0	0	0	0	0	8.85e-05	0	0	0	0	0	0	0	0	0	0	0	0	0	0	0	0	0	0	0	0	0	0	0	0	0	0	0	0	0	0	0	0	0	0	0	0	0	0	0	0	0	0	0
ASV_801	0	0	0	0	0	0	0	0	0	0.000139447	0	0	3e-05	0	0	0	0	0	0	0	0	0	0	0	0	0	0	0	0	0	0	0	0	0	0	0	0	0	0	0	0	0	0	0	0	0	0	0	0
ASV_802	0	0	0	0	0	0	0	0	0	0	0	0	7.99e-05	0	0	0	0	0	0	0	0	0	0	0	0	0	0	0	0	0	0	0	0	0	0	0	0	0	0	0	0	0	0	0	0	0	0	0	0
ASV_803	0	0	0	0	0	0	0	0	0	0	0	0	9.99e-06	0	7.4e-05	0	0	0	0	0	0	0	0	0	0	0	0	0	0	0	0	0	0	0	0	0	0	0	0	0	0	0	0	0	0	2.88e-05	0	0	0
ASV_804	0	0	0	0	0	0	0	0	0	0	0	0	0	0	9.86e-05	0	0	0	0	0	0	0	0	0	0	0	0	0	0	0	0	0	0	0	0	0	0	0	0	0	0	0	0	0	0	0	0	0	0
ASV_805	0	0	0	0	0	0	0	0	0	0	0	0	0	0	0	8.51e-05	0	0	0	0	0	0	0	0	0	0	0	0	0	0	0	0	0	0	0	0	0	0	0	0	0	0	0	0	0	0	0	0	0
ASV_807	0	0	0	0	0	0	0	0	0	0	0	0	0	0	0	0	9.39e-06	8.37e-07	0	0	0	0	0	0	0	0	0	0	0	0	0	0	0	0	0	0	0	0	0	0	0	0	0	0	0	0	0	0	0
ASV_808	0	0	0	0	0	0	0	0	0	0	0	0	0	0	0	0	9.39e-06	1.67e-06	0	0	0	0	0	0	0	0	0	0	0	0	0	0	0	0	0	0	0	0	0	0	0	0	0	0	0	0	0	0	0
ASV_809	0	0	0	0	0	0	0	0	0	0	0	0	0	0	0	0	0	4.19e-06	0	0	0	0	0	0	0	0	0	0	0	0	0	0	0	0	0	0	0	4.54e-05	0	0	0	0	0	0	0	0	0	0	0
ASV_810	0	0	0	0	0	0	0	0	0	0	0	0	0	0	0	0	0	3.35e-06	0	0	0	0	0	0	0	0	0	0	4.81e-05	0	0	0	0	0	0	0	0	0	0	0	0	0	0	0	0	0	0	0	0
ASV_811	0	0	0	0	0	0	0	0	0	0	0	0	0	0	0	0	0	2.51e-06	0	0	0	0	0	0	0	0	0	0	0	0	0	3.82e-05	0	0	0	0	0	0	0	0	0	0	0	0	0	0	0	0	0
ASV_812	0	0	0	0	0	0	0	0	0	0	0	0	0	0	0	0	0	1.67e-06	0	0	0	0	0	0	0	0	0	0	0	0	0	3.82e-05	0	0	0	0	0	0	0	3.54e-05	0	0	0	0	0	0	0	0	0
ASV_813	0	0	0	0	0	0	0	0	0	0	0	0	0	0	0	0	0	1.67e-06	0	0	0	0	0	2.57e-05	0	0	0	0	0	0	0	0	0	0	0	0	0	0	4.17e-05	0	0	0	0	0	0	0	0	0	0
ASV_814	0	0	0	0	0	0	0	0	0	0	0	0	0	0	0	0	0	1.67e-06	0	0	0	0	0	0	0	0	0	0	4.81e-05	0	0	0	0	0	0	0	0	0	4.17e-05	0	0	0	0	0	0	0	0	0	0
ASV_815	0	0	0	0	0	0	0	0	0	0	0	0	0	0	0	0	0	8.37e-07	0	0	0	0	0	0	0	0	0	0	4.81e-05	0	0	0	0	0	0	0	0	0	0	0	0	0	0	0	0	0	0	0	0
ASV_816	0	0	0	0	0	0	0	0	0	0	0	0	0	0	0	0	0	8.37e-07	0	0	0	0	0	0	0	0	0	0	0	2.1e-05	0	0	0	0	0	0	0	0	0	0	0	0	3.87e-05	0	0	2.88e-05	0	0	0
ASV_817	0	0	0	0	0	0	0	0	0	0	0	0	0	0	0	0	0	8.37e-07	0	0	0	0	0	2.57e-05	0	0	0	0	0	0	0	0	0	0	2.35e-05	0	0	0	4.17e-05	0.000106078	0	0	0	0	0	0	0	0	0
ASV_818	0	0	0	0	0	0	0	0	0	0	0	0	0	0	0	0	0	8.37e-07	0	0	0	0	0	0	0	0	0	5.14e-05	0	0	0	0	0	0	0	0	0	0	0	0	0	0	0	6.27e-05	0	0	0	2.02e-05	3.34e-05
ASV_819	0	0	0	0	0	0	0	0	0	0	0	0	0	0	0	0	0	8.37e-07	0	0	0	0	0	0	0	0	0	0	0	0	0	3.82e-05	0	0	0	0	0	4.54e-05	0	0	0	0	0	0	8.33e-05	0	0	2.02e-05	0
ASV_820	0	0	0	0	0	0	0	0	0	0	0	0	0	0	0	0	0	8.37e-07	0	2.52e-05	0	0	0	0	0	0	0	0	0	0	0	0	0	0	0	0	0	0	0	0	0	0	0	3.13e-05	0	0	0	0	0
ASV_821	0	0	0	0	0	0	0	0	0	0	0	0	0	0	0	0	0	0	2.1e-05	0	0	0	0	0	3.15e-05	3.15e-05	0	0	0	0	0	0	0	0	0	0	0	4.54e-05	0	0	0	0	0	6.27e-05	0	0	0	2.02e-05	0
ASV_822	0	0	0	0	0	0	0	0	0	0	0	0	0	0	0	0	0	0	2.1e-05	2.52e-05	0	0	0	0	0	0	0	5.14e-05	4.81e-05	0	0	0	0	0	0	0	0	0	0	0	0	0	0	0	0	0	0	6.07e-05	0
ASV_823	0	0	0	0	0	0	0	0	0	0	0	0	0	0	0	0	0	0	2.1e-05	0	0	0	1.88e-05	0	0	0	0	0	4.81e-05	0	0	0	0	0	0	0	0	0	0	0.000106078	0	0	0	6.27e-05	0	0	0	0	0
ASV_824	0	0	0	0	0	0	0	0	0	0	0	0	0	0	0	0	0	0	0	5.04e-05	0	0	0	0	0	0	0	0	0	0	0	0	0	0	0	0	0	0	0	0	0	0	0	0	0	0	0	2.02e-05	0
ASV_825	0	0	0	0	0	0	0	0	0	0	0	0	0	0	0	0	0	0	0	2.52e-05	0	0	0	0	0	0	0	0	0	0	0	3.82e-05	0	0	2.35e-05	0	0	0	0	0	0	0	0	6.27e-05	4.16e-05	0	0	2.02e-05	0
ASV_827	0	0	0	0	0	0	0	0	0	8.37e-05	0	0	9.99e-06	0	3.7e-05	0	0	0	0	0	0	0	0	0	0	0	0	0	0	0	0	0	0	0	0	0	0	0	0	0	0	0	0	0	0	0	0	0	0
ASV_829	0	0	0	0	0	0	0	0	0	0	0	0	0	0	0	7.44e-05	0	0	0	0	0	0	0	0	0	0	0	0	0	0	0	0	0	0	0	0	0	0	0	0	0	0	0	0	0	0	0	0	0
ASV_830	0	0	0	0	0	0	0	0	0	0	0	0	0	0	0	0	9.39e-06	0	0	0	0	0	0	0	0	0	0	0	0	0	0	3.82e-05	0	0	2.35e-05	0	0	0	0	3.54e-05	0	0	0	0	0	0	0	0	0
ASV_831	0	0	0	0	0	0	0	0	0	0	0	0	0	0	0	0	9.39e-06	1.67e-06	0	0	0	0	0	2.57e-05	0	0	0	0	0	0	0	0	0	0	0	0	0	4.54e-05	0	0	0	0	0	0	0	0	0	0	0
ASV_832	0	0	0	0	0	0	0	0	0	0	0	0	0	0	0	0	9.39e-06	1.67e-06	0	0	0	0	0	0	0	0	0	0	0	0	0	7.64e-05	0	0	0	0	0	0	0	0	0	0	0	0	0	0	0	0	0
ASV_833	0	0	0	0	0	0	0	0	0	0	0	0	0	0	0	0	0	8.37e-07	0	0	0	0	0	2.57e-05	0	0	0	0	0	0	0	0	0	0	0	0	0	0	0	0	0	0	0	0	0	2.88e-05	0	0	0
ASV_834	0	0	0	0	0	0	0	0	0	0	0	0	0	0	0	0	0	3.35e-06	0	0	0	0	0	0	0	0	0	0	0	0	0	0	0	0	0	0	0	4.54e-05	0	0	0	0	0	0	0	0	0	0	0
ASV_835	0	0	0	0	0	0	0	0	0	0	0	0	0	0	0	0	0	2.51e-06	0	0	0	0	0	0	0	0	0	0	0	0	0	0	0	0	0	0	0	4.54e-05	0	0	0	0	0	0	0	0	0	0	0
ASV_836	0	0	0	0	0	0	0	0	0	0	0	0	0	0	0	0	0	2.51e-06	0	0	0	0	0	0	3.15e-05	0	0	0	0	0	0	0	0	0	0	0	0	0	0	0	0	0	0	0	0	0	0	0	0
ASV_837	0	0	0	0	0	0	0	0	0	0	0	0	0	0	0	0	0	1.67e-06	0	0	0	0	0	0	0	0	0	0	4.81e-05	0	0	0	0	0	4.69e-05	0	0	0	0	0	0	0	0	0	0	2.88e-05	0	0	0
ASV_838	0	0	0	0	0	0	0	0	0	0	0	0	0	0	0	0	0	1.67e-06	0	0	0	0	0	2.57e-05	0	0	0	0	0	0	0	0	0	0	0	0	0	0	0	0	0	0	0	0	4.16e-05	0	0	0	0
ASV_839	0	0	0	0	0	0	0	0	0	0	0	0	0	0	0	0	0	8.37e-07	0	2.52e-05	0	0	0	0	0	0	0	0	0	0	0	0	0	6.56e-05	0	0	0	0	0	0	0	0	0	6.27e-05	0	0	0	2.02e-05	0
ASV_840	0	0	0	0	0	0	0	0	0	0	0	0	0	0	0	0	0	8.37e-07	0	0	0	0	0	0	0	0	0	0	0	0	0	0	0	0	0	0	0	0	0	0	0	0	0	0	0	0	0	0	0
ASV_841	0	0	0	0	0	0	0	0	0	0	0	0	0	0	0	0	0	8.37e-07	0	0	0	0	0	0	0	0	0	0	4.81e-05	0	0	3.82e-05	0	0	0	0	0	0	0	0	0	0	0	0	0	0	0	0	0
ASV_842	0	0	0	0	0	0	0	0	0	0	0	0	0	0	0	0	0	0	0	0	0	0	0	0	0	0	0	0	0	0	0	0	0	0	0	0	0	0	0	0	0	0	0	0	0	0	0	0	0
ASV_843	0	0	0	0	0	0	0	0	0	0	0	0	0	0	0	0	0	0	2.1e-05	2.52e-05	0	0	0	0	0	0	0	0	0	0	0	0	0	0	0	0	0	0	0	0	0	0	0	0	4.16e-05	0	0	0	3.34e-05
ASV_844	0	0	0	0	0	0	0	0	0	0	0	0	0	0	0	0	0	0	0	0	0	0	0	0	0	0	0	0	0	0	0	3.82e-05	0.000102407	0	0	0	0	0	0	3.54e-05	0	6.49e-05	0	0	0	0	0	0	0
ASV_845	0	0	0	0	0	0	0	0	0	0	0	0	0	0	0	0	0	0	2.1e-05	5.04e-05	0	0	0	0	0	0	0	0	0	0	0	0	0	0	0	0	0	0	0	0	0	0	0	9.4e-05	0	0	0	0	0
ASV_846	0	0	0	0	0	0	0	0	0	0	0	0	0	0	0	0	0	0	2.1e-05	2.52e-05	0	0	0	0	3.15e-05	0	0	5.14e-05	0	0	0	0	0	0	0	0	0	0	0	0	0	0	0	0	0	0	0	2.02e-05	3.34e-05
ASV_847	0	0	0	0	0	0	0	0	0	0	0	0	0	0	0	0	0	0	2.1e-05	2.52e-05	0	0	0	0	0	6.31e-05	0	0	0	0	0	0	0	0	0	0	0	0	0	0	0	0	0	3.13e-05	0	0	0	0	0
ASV_848	0	0	0	0	0	0	0	0	0	0	0	0	0	0	0	0	0	0	0	0	0	0	0.000131809	0	0	0	0	0	0	0	0	0	0	0	0	0	0	0	0	0	0	0	0	0	0	0	0	0	0
ASV_849	0	0	0	0	0	0	0	0	0	0	0	0	0	0	0	0	0	0	0	0	0	0	0	0	3.15e-05	0	0	0	0	0	0	0	0	0	0	0	0	9.08e-05	0	0	0	0	3.87e-05	0	0	0	0	0	0
ASV_850	0	0	0	0	0	0	0	0	0	0	0	0	0	0	0	0	0	0	0	0	0	0	0	0	0	6.31e-05	0	0	0	0	0	0	0	0	0	0	0	0	4.17e-05	0	0	0	0	0	0	0	0	0	3.34e-05
ASV_851	0	0	0	0	0	0	0	0	0	0	0	0	0	0	0	0	0	0	0	0	0	0	0	0	0	0	0	0	0	0	0	0	0	0	0	0	9.16e-05	0	0	0	0	0	0	0	0	0	0	0	0
ASV_852	0	0	0	0	0	0	0	0	0	0	0	0	0	0	0	0	0	0	0	0	0	0	0	0	0	0	0	0	0	0	0	3.82e-05	0.000102407	0	0	0	0	0	0	0	0	0	0	0	0	0	5.92e-05	0	0
ASV_853	0	0	0	0	0	0	0	0	0	0	0	0	0	0	0	0	0	0	0	0	0	0	0	0	0	0	0	0	0	0	0	0	0	0	4.69e-05	0	0	4.54e-05	0	0	0	0	0	3.13e-05	0	0	0	0	6.67e-05
ASV_854	1.3e-05	0	0	0	0	0	0	0	0	0	0	0	0	0	0	0	0	0	2.1e-05	0	0	0	0	2.57e-05	0	0	0	0	4.81e-05	0	0	0	0	0	2.35e-05	0	0	4.54e-05	0	0	0	0	0	0	0	0	0	0	0
ASV_855	0	0	8.73e-06	0	0	0	0	0	0	0	0	0	0	0	0	0	0	1.67e-06	0	0	0	0	0	0	0	0	0	0	0	0	0	0	0	0	0	0	0	0	0	3.54e-05	0	0	0	0	0	0	0	0	0
ASV_857	0	0	0	0	0	0	0	0	0	0.000111557	0	0	0	0	1.23e-05	1.06e-05	0	0	0	0	0	0	0	0	0	0	0	0	0	0	0	0	0	0	0	0	0	0	0	0	0	0	0	0	0	0	0	0	0
ASV_858	0	0	0	0	0	0	0	0	0	0	1.55e-05	0	0	0	0	5.32e-05	0	0	0	0	0	0	0	0	0	0	0	0	0	0	0	0	0	0	0	0	0	0	0	0	0	0	0	0	0	0	0	0	0
ASV_859	0	0	0	0	0	0	0	0	0	0	0	0.000486815	0	0	0	0	0	0	0	0	0	0	0	0	0	0	0	0	0	0	0	0	0	0	0	0	0	0	0	0	0	0	0	0	0	0	0	0	0
ASV_860	0	0	0	0	0	0	0	0	0	0	0	0	5.99e-05	0	0	0	0	0	0	0	0	0	0	0	0	0	0	0	0	0	0	0	0	0	0	0	0	0	0	0	0	0	0	0	0	0	0	0	0
ASV_861	0	0	0	0	0	0	0	0	0	0	0	0	0	0	7.4e-05	0	0	0	0	0	0	0	0	0	0	0	0	0	0	0	0	0	0	0	0	0	0	0	0	0	0	0	0	0	0	0	0	0	0
ASV_862	0	0	0	0	0	0	0	0	0	0	0	0	0	0	0	0	0	2.51e-06	0	0	0	0	0	0	0	0	0	0	0	0	0	0	0	0	0	0	0	4.54e-05	0	0	0	0	0	0	0	0	0	0	0
ASV_863	0	0	0	0	0	0	0	0	0	0	0	0	0	0	0	0	0	8.37e-07	0	0	0	0	0	0	0	0	0	0	0	0	0	0	0	0	0	0	0	0	4.17e-05	3.54e-05	0	0	0	0	0	0	0	0	0
ASV_864	0	0	0	0	0	0	0	0	0	0	0	0	0	0	0	0	0	8.37e-07	0	0	0	0	0	0	0	0	0	0	0	0	0	0	0	0	0	0	0	0	0	0	0	0	0	0	0	0	0	0	0
ASV_865	0	0	0	0	0	0	0	0	0	0	0	0	0	0	0	0	0	8.37e-07	0	0	0	0	0	0	0	0	0	0	0	0	0	3.82e-05	0	0	2.35e-05	0	0	0	0	0	0	0	0	0	0	0	0	0	0
ASV_866	0	0	0	0	0	0	0	0	0	0	0	0	0	0	0	0	0	0	4.2e-05	2.52e-05	0	0	0	0	0	0	0	0	0	0	0	0	0	0	0	0	0	0	0	0	0	0	0	0	0	0	0	2.02e-05	3.34e-05
ASV_867	0	0	0	0	0	0	0	0	0	0	0	0	0	0	0	0	0	0	2.1e-05	0	0	0	0	2.57e-05	0	0	0	0	0	0	0	0	0	0	0	0	0	0	0	3.54e-05	0	0	0	3.13e-05	0	0	0	0	0
ASV_868	0	0	0	0	0	0	0	0	0	0	0	0	0	0	0	0	0	0	0	0	0	0	3.77e-05	0	0	0	0	0	0	0	0	0	0	0	0	2.3e-05	0	0	0	0	0	0	0	3.13e-05	0	0	0	2.02e-05	0
ASV_869	0	0	0	0	0	0	0	0	0	0	0	0	0	0	0	0	0	0	0	0	0	0	3.77e-05	0	0	0	0	0	0	0	0	0	0	0	0	0	0	0	0	3.54e-05	0	0	0	0	0	2.88e-05	2.96e-05	0	0
ASV_870	0	0	0	0	0	0	0	0	0	0	0	0	0	0	0	0	0	0	0	0	0	0	3.77e-05	0	0	0	2.85e-05	0	0	0	0	0	0	0	0	0	0	0	0	0	0	0	0	0	0	0	0	0	0
ASV_871	0	0	0	0	0	0	0	0	0	0	0	0	0	0	0	0	0	0	0	0	0	0	0	0	0.000189054	0	0	0	0	0	0	0	0	0	0	0	0	0	0	0	0	0	0	0	0	0	0	0	0
ASV_872	0	0	0	0	0	0	0	0	0	0	0	0	0	0	0	0	0	0	0	0	0	0	0	0	0	3.15e-05	0	0	4.81e-05	0	0	0	0	0	0	0	0	0	0	3.54e-05	0	0	0	0	0	0	0	0	0
ASV_873	0	0	0	0	0	0	0	0	0	0	0	0	0	0	0	0	0	0	0	0	0	0	0	2.57e-05	0	0	0	0	4.81e-05	0	0	0	0	0	2.35e-05	0	0	0	0	0	0	0	0	0	0	0	0	0	0
ASV_874	0	0	0	0	0	0	0	0	0	0	0	0	0	0	0	0	0	0	0	0	0	0	0	0	0	0	0	0	0	0	0	0	0	0	0	0	0	0	0	7.07e-05	0	0	0	0	0	0	0	0	0
ASV_875	0	0	0	0	0	0	0	0	0	0	0	0	0	0	0	0	0	0	0	0	0	0	0	0	0	0	0	0	0	0	0	0	0	0	0	0	0	0	0	0	0	0	0	0	0	0.000173045	0	0	0
ASV_877	0	0	0	0	0	0	0	0	0	0	0	0	0	0	0	0	0	0	0	0	0	0	0	0	0	0	0	0	0	0	0	0	0	0	0	0	0	0	0	0	0	0	0	0	0	0	0	0	0
ASV_878	0	0	0	0	0	0	0	0	0	0	0	0	0	0	0	0	0	0	0	0	0	0	0	0	0	0	0	0	0	0	0	0	0	0	0	0	0	0	0	0	0	0	0	0	0	0	0	0	0
ASV_879	0	0	0	0	0	0	0	0	0	0	0	0	0	0	0	0	0	0	0	0	0	0	0	0	0	0	0	0	0	0	0	0	0	0	0	0	0	0	0	0	0	0	0	0	0	0	0	0	0
ASV_880	0	0	0	4.75e-05	0	0	0	0	0	0	0	0	0	0	0	0	0	0	0	0	0	0	0	0	0	0	0	0	0	0	0	0	0	0	0	0	0	0	0	0	0	0	0	0	0	0	0	0	0
ASV_881	0	0	0	0	0	0	0	9.17e-06	0	0	0	0	0	0	0	0	0	8.37e-07	0	0	0	0	0	0	0	0	0	0	0	0	0	0	0	0	0	0	0	0	4.17e-05	0	0	0	0	0	0	0	0	0	0
ASV_882	0	0	0	0	0	0	0	0	3.25e-05	0	0	0	9.99e-06	0	3.7e-05	0	0	0	0	0	0	0	0	0	0	0	0	0	0	0	0	0	0	0	0	0	0	0	0	0	0	0	0	0	0	0	0	0	0
ASV_883	0	0	0	0	0	0	0	0	0	0	0	0	0	9.81e-06	3.7e-05	0	0	0	0	0	0	0	0	0	0	0	0	0	0	0	0	0	0.000102407	0	0	0	0	0	0	0	0	0	0	0	0	0	0	0	0
ASV_884	0	0	0	0	0	0	0	0	0	0	0	0	0	0	0	0	9.39e-06	0	0	0	0	0	0	0	0	0	0	0	0	0	0	0	0	0	0	0	0	0	0	0	0	0	0	0	0	0	0	0	0
ASV_885	0	0	0	0	0	0	0	0	0	0	0	0	0	0	0	0	0	1.67e-06	0	0	0	0	0	0	0	0	0	0	0	0	0	0	0	0	0	0	0	0	0	0	0	0	0	0	0	0	0	0	0
ASV_886	0	0	0	0	0	0	0	0	0	0	0	0	0	0	0	0	0	0	0	0	0	2.93e-05	0	0	0	0	2.85e-05	0	0	0	0	0	0	0	0	0	0	0	8.33e-05	0	0	0	0	0	0	0	0	0	0
ASV_887	0	0	0	0	0	0	0	0	0	0	0	0	0	0	0	0	0	2.51e-06	0	0	0	0	0	2.57e-05	0	0	0	0	0	0	0	0	0	0	0	0	0	0	0	0	0	0	0	0	0	0	0	0	0
ASV_888	0	0	0	0	0	0	0	0	0	0	0	0	0	0	0	0	0	2.51e-06	0	0	0	0	0	0	0	0	0	5.14e-05	0	0	0	3.82e-05	0	0	0	0	0	0	0	0	0	0	0	0	0	0	0	0	0
ASV_889	0	0	0	0	0	0	0	0	0	0	0	0	0	0	0	0	0	1.67e-06	0	0	0	0	0	2.57e-05	0	0	0	0	0	0	0	0	0	0	0	0	0	0	0	0	0	0	0	3.13e-05	0	0	0	0	0
ASV_890	0	0	0	0	0	0	0	0	0	0	0	0	0	0	0	0	0	8.37e-07	0	0	0	0	0	0	0	0	0	0	0	0	0	0	0	0	2.35e-05	0	0	0	4.17e-05	3.54e-05	0	0	0	0	0	0	0	0	0
ASV_891	0	0	0	0	0	0	0	0	0	0	0	0	0	0	0	0	0	8.37e-07	0	0	0	0	0	0	0	0	0	0	0	0	0	0	0	0	0	0	0	0	4.17e-05	7.07e-05	0	0	0	0	0	0	0	0	0
ASV_892	0	0	0	0	0	0	0	0	0	0	0	0	0	0	0	0	0	8.37e-07	0	0	0	0	0	0	0	0	0	0	9.62e-05	0	0	0	0	0	0	0	0	0	0	0	0	0	0	0	0	0	0	0	0
ASV_893	0	0	0	0	0	0	0	0	0	0	0	0	0	0	0	0	0	8.37e-07	0	0	0	0	0	2.57e-05	0	0	0	5.14e-05	0	0	0	0	0	0	0	0	0	0	0	0	0	0	0	0	0	0	0	0	0
ASV_894	0	0	0	0	0	0	0	0	0	0	0	0	0	0	0	0	0	0	0	0	0	0	0	2.57e-05	0	0	0	0	0	0	0	3.82e-05	0	0	0	0	0	0	0	0	0	0	0	0	0	0	0	0	0
ASV_895	0	0	0	0	0	0	0	0	0	0	0	0	0	0	0	0	0	0	0	0	0	0	0	0	0	0	0	0	0	0	0	0	0	0	0	0	0	4.54e-05	0	3.54e-05	0	0	0	0	0	0	0	0	0
ASV_896	0	0	0	0	0	0	0	0	0	0	0	0	0	0	0	0	0	0	0	0	0	0	0	0	3.15e-05	3.15e-05	0	0	0	0	0	3.82e-05	0	0	0	0	0	0	0	0	0	0	0	0	0	0	0	0	0
ASV_897	0	0	0	0	0	0	0	0	0	0	0	0	0	0	0	0	0	0	2.1e-05	0	0	0	0	0	0	6.31e-05	0	0	0	0	0	0	0	0	0	0	0	4.54e-05	0	0	0	0	0	0	0	0	0	0	0
ASV_898	0	0	0	0	0	0	0	0	0	0	0	0	0	0	0	0	0	0	0	0	1.7e-05	2.93e-05	0	0	0	0	0	0	0	0	0	0	0	0	0	0	0	0	0	0	0	0	0	0	0	0	0	0	0
ASV_899	0	0	0	0	0	0	0	0	0	0	0	0	0	0	0	0	0	0	0	0	0	2.93e-05	0	0	0	0	0	0	0	0	0	0	0.000102407	0	0	0	0	0	0	0	0	0	3.87e-05	0	0	0	5.92e-05	0	0
ASV_902	0	0	0	0	0	0	0	0	0	0	0	0	0	0	0	0	0	0	0	0	0	0	0	0	0	0	0	0	0	0	0	0	0	0	0	0	0	0	0	0	0	0	0	0	0	0	0	0	0
ASV_903	0	0	0	0	0	0	0	0	0	0	0	0	0	0	0	0	0	0	0	0	0	0	0	0	0	0	0	0	0	0	0	0	0	0	0	0	0	0	4.17e-05	0	0	6.49e-05	0	0	0	0	2.96e-05	0	0
ASV_904	0	0	0	0	0	0	0	0	0	0	0	0	0	0	0	0	0	0	0	0	0	0	0	0	0	0	0	0	0	0	0	0	0	0	0	0	9.16e-05	0	0	0	0	0	0	0	0	0	0	0	0
ASV_905	0	0	0	0	0	0	0	0	0	0	0	0	0	0	0	0	0	0	0	0	0	0	0	0	0	0	0	0	4.81e-05	0	0	0	0	0	4.69e-05	0	0	0	0	3.54e-05	0	0	0	0	4.16e-05	0	0	0	0
ASV_906	0	0	0	0	0	0	0	0	0	0	0	0	0	0	0	0	0	0	0	0	0	0	0	0	0	0	0	0	0	0	0	0	0.000204813	0	0	0	0	0	0	0	0	0	0	0	0	0	5.92e-05	0	0
ASV_907	0	0	0	0	0	0	0	0	0	0	0	0	0	0	0	0	0	0	0	0	0	0	0	0	0	0	0	0	0	6.31e-05	0	0	0	0	0	0	0	0	0	3.54e-05	0	0	0	0	0	0	0	0	0
ASV_908	0	0	0	0	0	0	0	0	0	0	0	0	0	0	0	0	0	0	0	0	0	0	0	0	0	0	0	0	0	0	0	0	0	0	0	0	0	0	0	0	0	0	0	0	4.16e-05	0	0	4.05e-05	0
ASV_910	0	0	0	0	0	0	0	0	0.000129836	0	0	0	0	0	0	0	0	0	0	0	0	0	0	0	0	0	0	0	0	0	0	0	0	0	0	0	0	0	0	0	0	0	0	0	0	0	0	0	0
ASV_911	0	0	0	0	0	0	0	0	0	0	0	0	0	3.92e-05	0	0	0	0	0	0	0	0	0	0	0	0	0	0	0	0	0	0	0	0	0	0	0	0	0	0	0	0	0	0	0	0	0	0	0
ASV_912	0	0	0	0	0	0	0	0	0	0	0	0	0	0	4.93e-05	0	0	0	0	0	0	0	0	0	0	0	0	0	0	0	0	0	0	0	0	0	0	0	0	0	0	0	0	0	0	0	0	0	0
ASV_913	0	0	0	0	0	0	0	0	0	0	0	0	0	0	4.93e-05	0	0	0	0	0	0	0	0	0	0	0	0	0	0	0	0	0	0	0	0	0	0	0	0	0	0	0	0	0	0	0	0	0	0
ASV_914	0	0	0	0	0	0	0	0	0	0	0	0	0	0	4.93e-05	0	0	0	0	0	0	0	0	0	0	0	0	0	0	0	0	0	0	0	0	0	0	0	0	0	0	0	0	0	0	0	0	0	0
ASV_915	0	0	0	0	0	0	0	0	0	0	0	0	0	0	3.7e-05	1.06e-05	0	0	0	0	0	0	0	0	0	0	0	0	0	0	0	0	0	0	0	0	0	0	0	0	0	0	0	0	0	0	0	0	0
ASV_916	0	0	0	0	0	0	0	0	0	0	0	0	0	0	0	4.25e-05	0	0	0	0	0	0	0	0	0	0	0	0	0	0	0	0	0	0	0	0	0	0	0	0	0	0	0	0	0	0	0	0	0
ASV_917	0	0	0	0	0	0	0	0	0	0	0	0	0	0	0	0	0	8.37e-07	0	0	0	0	0	0	0	0	0	0	0	0	0	0	0	0	0	0	0	0	8.33e-05	0	0	0	0	0	0	0	0	0	0
ASV_918	0	0	0	0	0	0	0	0	0	0	0	0	0	0	0	0	0	8.37e-07	0	0	0	0	0	0	0	0	0	0	0	0	0	7.64e-05	0	0	0	0	0	0	0	0	0	0	0	0	0	0	0	0	0
ASV_919	0	0	0	0	0	0	0	0	0	0	0	0	0	0	0	0	0	8.37e-07	2.1e-05	0	0	0	0	0	0	0	0	0.000102828	0	0	0	0	0	0	0	0	0	0	0	0	0	0	0	0	0	0	0	0	0
ASV_920	0	0	0	0	0	0	0	0	0	0	0	0	0	0	0	0	0	8.37e-07	0	0	0	0	0	2.57e-05	0	0	0	0	0	0	0	0	0	0	0	0	0	0	0	0	0	0	0	0	0	0	0	0	0
ASV_921	0	0	0	0	0	0	0	0	0	0	0	0	0	0	0	0	0	0	0	0	0	0	0	0	0	0	0	0	0	0	0	0	0	0	0	0	0	0	8.33e-05	0	0	0	0	0	0	0	0	0	0
ASV_922	0	0	0	0	0	0	0	0	0	0	0	0	0	0	0	0	0	0	0	0	0	0	0	0	0	0	0	0	0	0	0	0	0	0	0	0	0	0	0	0	0	0	0	0	0	2.88e-05	0	0	0
ASV_923	0	0	0	0	0	0	0	0	0	0	0	0	0	0	0	0	0	0	0	2.52e-05	0	0	0	0	0	0	0	5.14e-05	0	0	0	0	0	0	0	0	0	0	0	0	0	0	0	0	0	0	0	0	0
ASV_924	0	0	0	0	0	0	0	0	0	0	0	0	0	0	0	0	0	0	0	2.52e-05	0	0	0	0	0	0	0	0	0	0	0	0	0	0	0	0	0	0	0	0	0	0	0	0	0	0	0	4.05e-05	0
ASV_925	0	0	0	0	0	0	0	0	0	0	0	0	0	0	0	0	0	0	0	0	1.7e-05	0	0	0	0	0	0	0	0	0	0	0	0	0	0	0	0	0	0	0	0	0	0	0	0	0	5.92e-05	0	0
ASV_927	0	0	0	0	0	0	0	0	0	0	0	0	0	0	0	0	0	0	0	0	0	0	0	0	0	0	0	0.000205656	0	0	0	0	0	0	0	0	0	0	0	0	0	0	0	0	0	0	0	0	0
ASV_928	0	0	0	0	0	0	0	0	0	0	0	0	0	0	0	0	0	0	0	0	0	0	0	0	0	0	0	0	4.81e-05	0	0	0	0	0	0	0	0	0	0	0	0	0	0	0	0	0	0	0	0
ASV_930	0	0	0	0	0	0	0	0	0	0	0	0	0	0	0	0	0	0	0	0	0	0	0	0	0	0	0	0	0	0	0	0	0	0	0	0	0	0	0	0	0	0	0	0	8.33e-05	0	0	0	0
ASV_931	0	0	0	0	0	0	0	0	0	0	0	0	0	0	0	0	0	0	0	0	0	0	0	0	0	0	0	0	0	0	0	0	0	0	0	0	0	0	0	0	0	0	0	0	0	0	0	0	0
ASV_932	0	0	0	0	0	0	0	0	0	0	0	0	0	0	0	0	0	0	0	0	0	0	0	0	0	0	0	0	0	0	0	0	0	0	0	0	0	0	0	0	0	0	0	0	0	0	0	0	0
ASV_933	0	0	0	0	0	0	0	0	0	0	0	0	0	0	0	0	0	0	0	0	0	0	0	0	0	0	0	0	0	0	0	3.82e-05	0	0	0	0	0	0	0	0	0	0	0	0	0	0	0	0	0
ASV_934	0	0	8.73e-06	0	0	0	0	9.17e-06	0	0	0	0	0	0	0	0	0	0	0	0	0	0	0	0	0	0	0	0	0	0	0	0	0	0	0	0	0	0	0	0	0	0	0	0	0	0	0	0	0
ASV_935	0	0	0	0	0	0	0	0	0	0	0	0	0	0	0	0	0	0	0	0	0	0	0	0	0	0	0	0	4.81e-05	0	0	0	0	0	0	0	0	0	0	0	0	0	0	0	0	0	0	0	0
ASV_936	0	0	0	0	0	0	0	0	0	0	0	0	0	0	0	0	0	8.37e-07	0	0	0	0	0	0	0	0	0	0	0	0	0	0	0	0	2.35e-05	0	0	0	0	0	0	0	0	0	0	0	0	0	0
ASV_937	0	0	0	0	0	0	0	0	0	0	0	0	0	0	0	0	0	8.37e-07	0	0	0	0	0	0	3.15e-05	0	0	0	0	0	0	0	0	0	0	0	0	0	0	0	0	0	0	0	0	0	0	0	0
ASV_938	0	0	0	0	0	0	0	0	0	0	0	0	0	0	0	0	0	8.37e-07	0	0	0	0	0	2.57e-05	0	0	0	0	0	0	0	0	0	0	0	0	0	0	0	0	0	0	0	0	0	0	0	0	0
ASV_939	0	0	0	0	0	0	0	0	0	0	0	0	0	0	0	0	0	8.37e-07	0	0	0	0	0	0	0	0	0	0	0	0	0	0	0	0	2.35e-05	0	0	0	0	0	0	0	0	0	0	0	0	0	0
ASV_940	0	0	0	0	0	0	0	0	0	0	0	0	0	0	0	0	0	8.37e-07	0	0	0	0	0	0	0	0	0	0	0	0	0	0	0	0	0	0	0	0	0	0	0	0	0	0	0	0	0	0	0
ASV_941	0	0	0	0	0	0	0	0	0	0	0	0	0	0	0	0	0	8.37e-07	0	0	0	0	0	0	0	0	0	0	0	0	0	0	0	0	2.35e-05	0	0	0	0	0	0	0	0	0	0	0	0	0	0
ASV_942	0	0	0	0	0	0	0	0	0	0	0	0	0	0	0	0	0	0	0	0	0	0	0	0	0	0	0	0	0	0	0	3.82e-05	0	0	0	0	0	0	4.17e-05	0	0	0	0	0	0	0	0	0	0
ASV_943	0	0	0	0	0	0	0	0	0	0	0	0	0	0	0	0	0	0	0	0	0	0	0	0	3.15e-05	0	0	0	0	0	0	0	0	0	0	0	0	0	0	0	0	0	0	0	0	0	0	0	0
ASV_944	0	0	0	0	0	0	0	0	0	0	0	0	0	0	0	0	0	0	0	0	0	2.93e-05	0	0	0	0	0	0	0	0	0	0	0	0	0	0	0	4.54e-05	0	0	0	0	0	0	0	0	0	0	0
ASV_945	0	0	0	0	0	0	0	0	0	0	0	0	0	0	0	0	0	0	4.2e-05	0	0	0	0	0	0	0	0	0	0	0	0	0	0	0	0	0	0	0	0	0	0	0	0	0	4.16e-05	0	0	0	0
ASV_946	0	0	0	0	0	0	0	0	0	0	0	0	0	0	0	0	0	0	2.1e-05	0	0	0	0	0	0	0	0	0	4.81e-05	0	0	3.82e-05	0	0	0	0	0	0	0	0	0	0	0	0	0	0	0	0	0
ASV_947	0	0	0	0	0	0	0	0	0	0	0	0	0	0	0	0	0	0	0	0	3.39e-05	0	0	0	0	0	0	5.14e-05	0	0	0	0	0	0	0	0	0	0	0	0	0	0	0	0	0	0	0	0	0
ASV_948	0	0	0	0	0	0	0	0	0	0	0	0	0	0	0	0	0	0	0	0	0	0	1.88e-05	0	0	0	2.85e-05	0	0	0	0	0	0	0	0	2.3e-05	0	0	0	0	0	0	0	0	0	0	0	0	0
ASV_950	0	0	0	0	0	0	0	0	0	0	0	0	0	0	0	0	0	0	0	0	0	0	0	0	0	6.31e-05	0	0	4.81e-05	0	0	0	0	0	0	0	0	0	0	0	0	0	0	0	0	0	0	0	0
ASV_951	0	0	0	0	0	0	0	0	0	0	0	0	0	0	0	0	0	0	0	0	0	0	0	0	0	3.15e-05	0	0	0	0	0	0	0	0	0	0	0	0	0	0	0	0	0	0	0	0	0	0	0
ASV_952	0	0	0	0	0	0	0	0	0	0	0	0	0	0	0	0	0	0	0	0	0	0	0	0	0	3.15e-05	0	0	0	0	0	0	0	0	0	0	0	0	0	0	0	0	0	0	0	0	0	2.02e-05	3.34e-05
ASV_953	0	0	0	0	0	0	0	0	0	0	0	0	0	0	0	0	0	0	0	0	0	0	0	0	0	0	0	0.000154242	0	0	0	0	0	0	0	0	0	0	0	0	0	0	0	0	0	0	0	0	0
ASV_955	0	0	0	0	0	0	0	0	0	0	0	0	0	0	0	0	0	0	0	0	0	0	0	0	0	0	0	0	0	0	0	0	0	0	0	0	0	0	0	3.54e-05	0	0	0	3.13e-05	0	0	0	0	0
ASV_956	0	0	0	0	0	0	0	0	0	0	0	0	0	0	0	0	0	0	0	0	0	0	0	0	0	0	0	0	4.81e-05	0	0	0	0	0	2.35e-05	0	0	0	0	0	0	0	0	0	0	0	0	0	0
ASV_958	0	0	0	0	0	0	0	0	0	0	0	0	0	0	0	0	0	0	0	0	0	0	0	0	0	0	0	0	0	0	0	0	0.000102407	0	0	0	0	4.54e-05	0	0	0	0	0	0	0	0	0	0	0
ASV_960	0	0	0	0	0	0	0	0	0	0	0	0	0	0	0	0	0	0	0	0	0	0	0	0	0	0	0	0	0	0	0	0	0	0	0	0	0	0	0.000124974	0	0	0	0	0	0	0	0	0	0
ASV_961	0	0	0	0	0	0	0	0	0	0	0	0	0	0	0	0	0	0	0	0	0	0	0	2.57e-05	0	0	0	0	0	0	0	0	0	0	0	0	0	0	0	3.54e-05	0	0	0	0	0	0	0	0	0
ASV_962	0	0	0	0	0	0	0	0	0	0	0	0	0	0	0	0	0	0	0	0	0	0	0	0	0	0	0	0	0	0	0	3.82e-05	0	0	0	0	0	0	0	3.54e-05	0	0	0	0	0	0	0	0	0
ASV_963	0	0	0	0	0	0	0	0	0	0	0	0	0	0	0	0	0	0	0	0	0	0	0	0	0	0	0	0	0	0	0	0	0	0	0	0	0	0	0	0	0	0	0	3.13e-05	0	0	0	0	0
ASV_964	0	0	0	0	0	0	0	0	0	0	0	0	0	0	0	0	0	0	0	0	0	0	0	0	0	0	0	0	0	0	0	0	0	0	0	0	0	0	0	0	0	0	0	0	0	0	0	0	0
ASV_966	0	0	0	0	0	0	0	0	0	0	0	0	0	0	0	0	0	0	0	0	0	0	0	0	0	0	0	0	0	0	0	0	0	0	0	0	0	0	0	0	0	0	0	0	0	0	0	0	0
ASV_967	0	0	0	0	0	0	0	0	0	0	0	0	0	0	0	0	0	0	0	0	0	0	0	2.57e-05	0	0	0	0	0	0	0	0	0	0	0	0	0	0	0	0	0	0	0	0	0	0	0	0	0
ASV_968	0	0	0	0	0	2.21e-05	0	0	0	0	0	0	0	0	0	0	0	0	0	0	0	0	0	0	0	0	0	0	0	0	0	0	0	0	0	0	0	0	0	0	0	0	0	0	0	0	0	0	0
ASV_969	0	0	0	0	0	0	0	0	6.49e-05	0	0	0	0	0	0	0	0	0	0	0	0	0	0	0	0	0	0	0	0	0	0	0	0	0	0	0	0	0	0	0	0	0	0	0	0	0	0	0	0
ASV_970	0	0	0	0	0	0	0	0	6.49e-05	0	0	0	0	0	0	0	0	0	0	0	0	0	0	0	0	0	0	0	0	0	0	0	0	0	0	0	0	0	0	0	0	0	0	0	0	0	0	0	0
ASV_971	0	0	0	0	0	0	0	0	0	0	0	0	0	1.96e-05	0	0	0	0	0	0	0	0	0	0	0	0	0	0	0	0	0	0	0	0	0	0	0	0	0	0	0	0	0	0	0	0	0	0	0
ASV_972	0	0	0	0	0	0	0	0	0	0	0	0	0	0	2.47e-05	0	0	0	0	0	0	0	0	0	0	0	0	0	0	0	0	0	0	0	0	0	0	0	0	0	0	0	0	0	0	0	0	0	0
ASV_973	0	0	0	0	0	0	0	0	0	0	0	0	0	0	0	0	1.88e-05	0	0	0	0	0	0	0	0	0	0	0	0	0	0	0	0	0	0	0	0	0	0	0	0	0	0	0	0	0	0	0	0
ASV_974	0	0	0	0	0	0	0	0	0	0	0	0	0	0	0	0	0	0	0	0	0	0	0	2.57e-05	0	0	0	0	0	0	0	0	0	0	0	0	0	0	0	0	0	0	0	0	0	0	0	0	0
ASV_975	0	0	0	0	0	0	0	0	0	0	0	0	0	0	0	0	0	0	0	0	0	0	0	0	0	0	0	0	0	0	0	0	0	0	0	0	0	0	0	0	0	0	0	0	0	0	0	0	0
ASV_976	0	0	0	0	0	0	0	0	0	0	0	0	0	0	0	0	0	0	4.2e-05	0	0	0	0	0	0	0	0	0	0	0	0	0	0	0	0	0	0	0	0	0	0	0	0	0	0	0	0	0	0
ASV_977	0	0	0	0	0	0	0	0	0	0	0	0	0	0	0	0	0	0	2.1e-05	0	0	0	0	0	0	0	0	0	0	0	0	0	0	0	0	0	0	0	0	3.54e-05	0	0	0	0	0	0	0	0	0
ASV_978	0	0	0	0	0	0	0	0	0	0	0	0	0	0	0	0	0	0	2.1e-05	0	0	0	0	0	0	0	0	0	0	0	0	0	0	0	0	0	0	0	0	0	0	0	0	0	0	0	0	0	0
ASV_979	0	0	0	0	0	0	0	0	0	0	0	0	0	0	0	0	0	0	0	0	3.39e-05	0	0	0	0	0	0	0	0	0	0	0	0	0	0	0	0	0	0	0	0	0	0	0	0	0	0	0	0
ASV_980	0	0	0	0	0	0	0	0	0	0	0	0	0	0	0	0	0	0	0	0	0	2.93e-05	0	0	0	0	0	0	0	0	0	0	0	0	0	0	0	0	0	0	0	0	0	0	0	0	0	0	0
ASV_981	0	0	0	0	0	0	0	0	0	0	0	0	0	0	0	0	0	0	0	0	0	0	3.77e-05	0	0	0	0	0	0	0	0	0	0	0	0	0	0	0	0	0	0	0	0	0	0	0	0	0	0
ASV_982	0	0	0	0	0	0	0	0	0	0	0	0	0	0	0	0	0	0	0	0	0	0	3.77e-05	0	0	0	0	0	0	0	0	0	0	0	0	0	0	0	0	0	0	0	0	0	0	0	0	0	0
ASV_983	0	0	0	0	0	0	0	0	0	0	0	0	0	0	0	0	0	0	0	0	0	0	3.77e-05	0	0	0	0	0	0	0	0	0	0	0	0	0	0	0	0	0	0	0	0	0	0	0	0	0	0
ASV_984	0	0	0	0	0	0	0	0	0	0	0	0	0	0	0	0	0	0	0	0	0	0	3.77e-05	0	0	0	0	0	0	0	0	0	0	0	0	0	0	0	0	0	0	0	0	0	0	0	0	0	0
ASV_985	0	0	0	0	0	0	0	0	0	0	0	0	0	0	0	0	0	0	0	0	0	0	0	0	0	6.31e-05	0	0	0	0	0	0	0	0	0	0	0	0	0	0	0	0	0	0	0	0	0	0	0
ASV_986	0	0	0	0	0	0	0	0	0	0	0	0	0	0	0	0	0	0	0	0	0	0	0	0	0	0	5.69e-05	0	0	0	0	0	0	0	0	0	0	0	0	0	0	0	0	0	0	0	0	0	0
ASV_987	0	0	0	0	0	0	0	0	0	0	0	0	0	0	0	0	0	0	0	0	0	0	0	0	0	0	5.69e-05	0	0	0	0	0	0	0	0	0	0	0	0	0	0	0	0	0	0	0	0	0	0
ASV_988	0	0	0	0	0	0	0	0	0	0	0	0	0	0	0	0	0	0	0	0	0	0	0	0	0	0	0	0.000102828	0	0	0	0	0	0	0	0	0	0	0	0	0	0	0	0	0	0	0	0	0
ASV_989	0	0	0	0	0	0	0	0	0	0	0	0	0	0	0	0	0	0	0	0	0	0	0	0	0	0	0	0.000102828	0	0	0	0	0	0	0	0	0	0	0	0	0	0	0	0	0	0	0	0	0
ASV_990	0	0	0	0	0	0	0	0	0	0	0	0	0	0	0	0	0	0	0	0	0	0	0	0	0	0	0	0.000102828	0	0	0	0	0	0	0	0	0	0	0	0	0	0	0	0	0	0	0	0	0
ASV_993	0	0	0	0	0	0	0	0	0	0	0	0	0	0	0	0	0	0	0	0	0	0	0	0	0	0	0	0	0	0	0	3.82e-05	0	0	0	0	0	0	0	0	0	0	0	0	0	0	0	0	0
ASV_1001	0	0	0	0	0	0	0	0	0	0	0	0	0	0	0	0	0	0	0	0	0	0	0	0	0	0	0	0	0	0	0	0	0	0	0	0	0	0	0	0	0	0	0	0	0	0	0	0	0
ASV_1006	0	0	0	0	0	0	0	0	0	0	0	0	0	0	0	0	0	0	0	0	0	0	0	0	0	0	0	0	9.62e-05	0	0	0	0	0	0	0	0	0	0	0	0	0	0	0	0	0	0	0	0
ASV_1007	0	0	0	0	0	0	0	0	0	0	0	0	0	0	0	0	0	0	0	0	0	0	0	0	0	0	0	0	9.62e-05	0	0	0	0	0	0	0	0	0	0	0	0	0	0	0	0	0	0	0	0
ASV_1008	0	0	0	0	0	0	0	0	0	0	0	0	0	0	0	0	0	0	0	0	0	0	0	0	0	0	0	0	4.81e-05	0	0	0	0	0	0	0	0	0	0	0	0	0	0	3.13e-05	0	0	0	0	0
ASV_1009	0	0	0	0	0	0	0	0	0	0	0	0	0	0	0	0	0	0	0	0	0	0	0	0	0	0	0	0	4.81e-05	0	0	0	0	0	0	0	0	0	0	0	0	0	0	0	0	0	0	0	0
ASV_1010	0	0	0	0	0	0	0	0	0	0	0	0	0	0	0	0	0	0	0	0	0	0	0	0	0	0	0	0	0	0	0	0	0	0	0	2.3e-05	0	0	0	0	0	0	0	0	0	0	0	0	0
ASV_1011	0	0	0	0	0	0	0	0	0	0	0	0	0	0	0	0	0	0	0	0	0	0	0	0	0	0	0	0	0	0	0	0	0	0	0	2.3e-05	0	0	0	0	0	0	0	0	0	0	0	0	0
ASV_1012	0	0	0	0	0	0	0	0	0	0	0	0	0	0	0	0	0	0	0	0	0	0	0	0	0	0	0	0	0	0	0	0	0	0	0	0	0	9.08e-05	0	0	0	0	0	0	0	0	0	0	0
ASV_1013	0	0	0	0	0	0	0	0	0	0	0	0	0	0	0	0	0	0	0	0	0	0	0	0	0	0	0	0	0	0	0	0	0	0	0	0	0	4.54e-05	0	0	0	0	0	0	0	0	0	0	0
ASV_1014	0	0	0	0	0	0	0	0	0	0	0	0	0	0	0	0	0	0	0	0	0	0	0	0	0	0	0	0	0	0	0	0	0	0	0	0	0	4.54e-05	0	0	0	0	0	0	4.16e-05	0	0	0	0
ASV_1015	0	0	0	0	0	0	0	0	0	0	0	0	0	0	0	0	0	0	0	0	0	0	0	0	0	0	0	0	0	0	0	0	0	0	0	0	0	4.54e-05	0	3.54e-05	0	0	0	0	0	0	0	0	0
ASV_1016	0	0	0	0	0	0	0	0	0	0	0	0	0	0	0	0	0	0	0	0	0	0	0	0	0	0	0	0	0	0	0	0	0	0	0	0	0	0	8.33e-05	0	0	0	0	0	0	0	0	0	0
ASV_1017	0	0	0	0	0	0	0	0	0	0	0	0	0	0	0	0	0	0	0	0	0	0	0	0	0	0	0	0	0	0	0	0	0	0	0	0	0	0	8.33e-05	0	0	0	0	0	0	0	0	0	0
ASV_1019	0	0	0	0	0	0	0	0	0	0	0	0	0	0	0	0	0	0	0	0	0	0	0	0	0	0	0	0	0	0	0	0	0	0	0	0	0	0	0	0	0	0	0	0	0	0	0	0	0
ASV_1020	0	0	0	0	0	0	0	0	0	0	0	0	0	0	0	0	0	0	0	0	0	0	0	0	0	0	0	0	0	0	0	0	0	0	0	0	0	0	0	7.07e-05	0	0	0	0	0	0	0	0	0
ASV_1021	0	0	0	0	0	0	0	0	0	0	0	0	0	0	0	0	0	0	0	0	0	0	0	0	0	0	0	0	0	0	0	0	0	0	0	0	0	0	0	7.07e-05	0	0	0	0	0	0	0	0	0
ASV_1022	0	0	0	0	0	0	0	0	0	0	0	0	0	0	0	0	0	0	0	0	0	0	0	0	0	0	0	0	0	0	0	0	0	0	0	0	0	0	0	3.54e-05	0	0	0	0	0	0	0	2.02e-05	0
ASV_1023	0	0	0	0	0	0	0	0	0	0	0	0	0	0	0	0	0	0	0	0	0	0	0	0	0	0	0	0	0	0	0	0	0	0	0	0	0	0	0	0	0	0	0	6.27e-05	0	0	0	0	0
ASV_1024	0	0	0	0	0	0	0	0	0	0	0	0	0	0	0	0	0	0	0	0	0	0	0	0	0	0	0	0	0	0	0	0	0	0	0	0	0	0	0	0	0	0	0	0	8.33e-05	0	0	0	0
ASV_1025	0	0	0	0	0	0	0	0	0	0	0	0	0	0	0	0	0	0	0	0	0	0	0	0	0	0	0	0	0	0	0	0	0	0	0	0	0	0	0	0	0	0	0	0	0	5.77e-05	0	0	0
ASV_1026	0	0	0	0	0	0	0	0	0	0	0	0	0	0	0	0	0	0	0	0	0	0	0	0	0	0	0	0	0	0	0	0	0	0	0	0	0	0	0	0	0	0	0	0	0	0	0	4.05e-05	0
ASV_1027	0	0	0	0	0	0	0	0	0	0	0	0	0	0	0	0	0	0	0	0	0	0	0	0	0	0	0	0	0	0	0	0	0	0	0	0	0	0	0	0	0	0	0	0	0	0	0	4.05e-05	0
ASV_1028	0	0	0	0	0	0	0	0	0	0	0	0	0	0	0	0	0	0	0	0	0	0	0	0	0	0	0	0	0	0	0	0	0	0	0	0	0	0	0	0	0	0	0	0	0	0	0	0	0
ASV_1029	0	0	0	0	0	0	0	0	0	0	0	0	0	0	0	0	0	0	0	0	0	0	0	0	0	0	0	0	0	0	0	0	0	0	2.35e-05	0	0	0	0	0	0	0	0	0	0	0	0	0	0
ASV_1030	0	0	0	0	0	0	0	0	0	0	0	0	0	0	0	0	0	0	0	0	0	0	0	0	0	0	0	0	0	0	0	0	0	0	0	0	0	0	0	0	0	0	0	0	0	0	0	0	0
ASV_1032	0	0	0	0	0	0	0	0	0	0	0	0	0	0	0	0	0	0	0	0	0	0	0	0	0	0	0	0	0	0	0	0	0	0	0	0	0	0	0	0	0	0	0	0	0	0	0	0	0
ASV_1033	0	0	0	0	0	0	0	0	0	0	0	0	0	0	0	0	0	0	0	0	0	0	0	0	0	0	0	0	0	0	0	0	0	0	0	0	0	0	0	0	0	0	0	0	0	0	0	0	0
ASV_1034	0	0	0	0	0	0	0	0	0	0	0	0	0	0	0	0	0	0	0	0	0	0	0	0	0	0	0	0	0	0	0	0	0	0	0	0	0	0	0	0	0	0	0	0	0	0	0	0	0
ASV_1035	0	0	0	0	0	0	0	0	0	0	0	0	0	0	0	0	0	0	0	0	0	0	0	0	0	0	0	0	0	0	0	0	0	0	0	0	0	0	0	0	0	0	0	0	0	0	0	0	0
ASV_1036	0	0	0	0	0	0	0	0	0	0	0	0	0	0	0	0	0	0	0	0	0	0	0	0	0	0	0	0	0	0	0	0	0	0	0	0	0	0	0	0	0	0	0	0	0	0	0	0	0
ASV_1037	0	0	0	0	0	0	0	0	0	0	0	0	0	0	0	0	0	0	0	0	0	0	0	0	0	0	0	0	0	0	0	0	0	0	0	0	0	0	0	0	0	0	0	0	0	0	0	0	0
ASV_1038	0	0	0	0	0	0	0	0	0	0	0	0	0	0	0	0	0	0	0	0	0	0	0	0	0	0	0	0	0	0	0	0	0	0	0	0	0	0	0	0	0	0	0	0	0	0	0	0	0
ASV_1039	0	0	0	0	0	0	0	0	0	0	0	0	0	0	0	0	0	0	0	0	0	0	0	0	0	0	0	0	0	0	0	0	0	0	0	0	0	0	0	0	0	0	0	0	0	0	0	0	0
ASV_1041	0	0	0	0	0	0	0	0	0	0	0	0	0	0	0	0	0	0	0	0	0	0	0	0	0	0	0	0	0	0	0	0	0	0	0	0	0	0	0	0	0	0	0	0	0	0	0	0	0
ASV_1042	0	0	0	0	0	0	0	0	0	0	0	0	0	0	0	0	0	0	0	0	0	0	0	0	0	0	0	0	0	0	0	0	0	0	0	0	0	0	0	0	0	0	0	0	0	0	0	0	0
ASV_1043	0	0	0	0	0	0	0	0	0	0	0	0	0	0	0	0	0	0	0	0	0	0	0	0	0	0	0	0	0	0	0	0	0	0	0	0	0	0	0	0	0	0	0	0	0	0	0	0	0
ASV_1044	0	0	0	0	0	0	0	0	0	0	0	0	0	0	0	0	0	0	0	0	0	0	0	0	0	0	0	0	0	0	0	0	0	0	0	0	0	0	0	0	0	0	0	0	0	0	0	0	0
ASV_1045	0	0	0	0	0	0	0	0	0	0	0	0	0	0	0	0	0	0	0	0	0	0	0	2.57e-05	0	0	0	0	0	0	0	0	0	0	0	0	0	0	0	0	0	0	0	0	0	0	0	0	0
ASV_1046	0	0	0	0	0	0	0	0	0	0	0	0	0	0	0	0	0	0	0	0	0	0	0	5.14e-05	0	0	0	0	0	0	0	0	0	0	0	0	0	0	0	0	0	0	0	0	0	0	0	0	0
ASV_1049	0	0	0	0	0	0	0	0	0	0	0	0	0	0	0	0	0	0	0	0	0	0	0	5.14e-05	0	0	0	0	0	0	0	0	0	0	0	0	0	0	0	0	0	0	0	0	0	0	0	0	0
ASV_1050	0	0	0	0	0	0	0	0	0	0	0	0	0	0	0	0	0	0	0	0	0	0	0	5.14e-05	0	0	0	0	0	0	0	0	0	0	0	0	0	0	0	0	0	0	0	0	0	0	0	0	0
ASV_1051	0	0	0	0	0	0	0	0	0	0	0	0	0	0	0	0	0	0	0	0	0	0	0	5.14e-05	0	0	0	0	0	0	0	0	0	0	0	0	0	0	0	0	0	0	0	0	0	0	0	0	0
ASV_1052	0	0	0	0	0	0	0	0	0	0	0	0	0	0	0	0	0	0	0	0	0	0	0	0	0	0	0	0	0	0	0	7.64e-05	0	0	0	0	0	0	0	0	0	0	0	0	0	0	0	0	0
ASV_1053	0	0	0	0	0	0	0	0	0	0	0	0	0	0	0	0	0	0	0	0	0	0	0	0	0	0	0	0	0	0	0	0	0	0.000131251	0	0	0	0	0	0	0	0	0	0	0	0	0	0	0
ASV_1054	0	0	0	0	0	0	0	0	0	0	0	0	0	0	0	0	0	0	0	0	0	0	0	0	0	0	0	0	0	0	0	0	0	0.000131251	0	0	0	0	0	0	0	0	0	0	0	0	0	0	0
ASV_1055	0	7.82e-06	0	0	0	0	0	0	0	0	0	0	0	0	0	0	0	0	0	0	0	0	0	0	0	0	0	0	0	0	0	0	0	0	0	0	0	0	0	0	0	0	0	0	0	0	0	0	0
ASV_1056	0	7.82e-06	0	0	0	0	0	0	0	0	0	0	0	0	0	0	0	0	0	0	0	0	0	0	0	0	0	0	0	0	0	0	0	0	0	0	0	0	0	0	0	0	0	0	0	0	0	0	0
ASV_1057	0	7.82e-06	0	0	0	0	0	0	0	0	0	0	0	0	0	0	0	0	0	0	0	0	0	0	0	0	0	0	0	0	0	0	0	0	0	0	0	0	0	0	0	0	0	0	0	0	0	0	0
ASV_1058	0	0	8.73e-06	0	0	0	0	0	0	0	0	0	0	0	0	0	0	0	0	0	0	0	0	0	0	0	0	0	0	0	0	0	0	0	0	0	0	0	0	0	0	0	0	0	0	0	0	0	0
ASV_1059	0	0	8.73e-06	0	0	0	0	0	0	0	0	0	0	0	0	0	0	0	0	0	0	0	0	0	0	0	0	0	0	0	0	0	0	0	0	0	0	0	0	0	0	0	0	0	0	0	0	0	0
ASV_1060	0	0	8.73e-06	0	0	0	0	0	0	0	0	0	0	0	0	0	0	0	0	0	0	0	0	0	0	0	0	0	0	0	0	0	0	0	0	0	0	0	0	0	0	0	0	0	0	0	0	0	0
ASV_1061	0	0	8.73e-06	0	0	0	0	0	0	0	0	0	0	0	0	0	0	0	0	0	0	0	0	0	0	0	0	0	0	0	0	0	0	0	0	0	0	0	0	0	0	0	0	0	0	0	0	0	0
ASV_1062	0	0	0	9.49e-06	0	0	0	0	0	0	0	0	0	0	0	0	0	0	0	0	0	0	0	0	0	0	0	0	0	0	0	0	0	0	0	0	0	0	0	0	0	0	0	0	0	0	0	0	0
ASV_1063	0	0	0	9.49e-06	0	0	0	0	0	0	0	0	0	0	0	0	0	0	0	0	0	0	0	0	0	0	0	0	0	0	0	0	0	0	0	0	0	0	0	0	0	0	0	0	0	0	0	0	0
ASV_1064	0	0	0	0	9.78e-06	0	0	0	0	0	0	0	0	0	0	0	0	0	0	0	0	0	0	0	0	0	0	0	0	0	0	0	0	0	0	0	0	0	0	0	0	0	0	0	0	0	0	0	0
ASV_1065	0	0	0	0	9.78e-06	0	0	0	0	0	0	0	0	0	0	0	0	0	0	0	0	0	0	0	0	0	0	0	0	0	0	0	0	0	0	0	0	0	0	0	0	0	0	0	0	0	0	0	0
ASV_1066	0	0	0	0	9.78e-06	0	0	0	0	0	0	0	0	0	0	0	0	0	0	0	0	0	0	0	0	0	0	0	0	0	0	0	0	0	0	0	0	0	0	0	0	0	0	0	0	0	0	0	0
ASV_1067	0	0	0	0	9.78e-06	0	0	0	0	0	0	0	0	0	0	0	0	0	0	0	0	0	0	0	0	0	0	0	0	0	0	0	0	0	0	0	0	0	0	0	0	0	0	0	0	0	0	0	0
ASV_1068	0	0	0	0	9.78e-06	0	0	0	0	0	0	0	0	0	0	0	0	0	0	0	0	0	0	0	0	0	0	0	0	0	0	0	0	0	0	0	0	0	0	0	0	0	0	0	0	0	0	0	0
ASV_1069	0	0	0	0	0	1.11e-05	0	0	0	0	0	0	0	0	0	0	0	0	0	0	0	0	0	0	0	0	0	0	0	0	0	0	0	0	0	0	0	0	0	0	0	0	0	0	0	0	0	0	0
ASV_1070	0	0	0	0	0	1.11e-05	0	0	0	0	0	0	0	0	0	0	0	0	0	0	0	0	0	0	0	0	0	0	0	0	0	0	0	0	0	0	0	0	0	0	0	0	0	0	0	0	0	0	0
ASV_1071	0	0	0	0	0	0	0	0	3.25e-05	0	0	0	0	0	0	0	0	0	0	0	0	0	0	0	0	0	0	0	0	0	0	0	0	0	0	0	0	0	0	0	0	0	0	0	0	0	0	0	0
ASV_1072	0	0	0	0	0	0	0	0	3.25e-05	0	0	0	0	0	0	0	0	0	0	0	0	0	0	0	0	0	0	0	0	0	0	0	0	0	0	0	0	0	0	0	0	0	0	0	0	0	0	0	0
ASV_1073	0	0	0	0	0	0	0	0	0	0	0	0	9.99e-06	0	0	0	0	0	0	0	0	0	0	0	0	0	0	0	0	0	0	0	0	0	0	0	0	0	0	0	0	0	0	0	0	0	0	0	0
ASV_1074	0	0	0	0	0	0	0	0	0	0	0	0	9.99e-06	0	0	0	0	0	0	0	0	0	0	0	0	0	0	0	0	0	0	0	0	0	0	0	0	0	0	0	0	0	0	0	0	0	0	0	0
ASV_1075	0	0	0	0	0	0	0	0	0	0	0	0	0	9.81e-06	0	0	0	0	0	0	0	0	0	0	0	0	0	0	0	0	0	0	0	0	0	0	0	0	0	0	0	0	0	0	0	0	0	0	0
ASV_1076	0	0	0	0	0	0	0	0	0	0	0	0	0	0	0	1.06e-05	0	0	0	0	0	0	0	0	0	0	0	0	0	0	0	0	0	0	0	0	0	0	0	0	0	0	0	0	0	0	0	0	0
ASV_1077	0	0	0	0	0	0	0	0	0	0	0	0	0	0	0	0	9.39e-06	0	0	0	0	0	0	0	0	0	0	0	0	0	0	0	0	0	0	0	0	0	0	0	0	0	0	0	0	0	0	0	0
ASV_1078	0	0	0	0	0	0	0	0	0	0	0	0	0	0	0	0	9.39e-06	0	0	0	0	0	0	0	0	0	0	0	0	0	0	0	0	0	0	0	0	0	0	0	0	0	0	0	0	0	0	0	0
ASV_1079	0	0	0	0	0	0	0	0	0	0	0	0	0	0	0	0	9.39e-06	0	0	0	0	0	0	0	0	0	0	0	0	0	0	0	0	0	0	0	0	0	0	0	0	0	0	0	0	0	0	0	0
ASV_1083	0	0	0	0	0	0	0	0	0	0	0	0	0	0	0	0	0	8.37e-07	0	0	0	0	0	0	0	0	0	0	0	0	0	0	0	0	0	0	0	0	0	0	0	0	0	0	0	0	0	0	0
ASV_1084	0	0	0	0	0	0	0	0	0	0	0	0	0	0	0	0	0	8.37e-07	0	0	0	0	0	0	0	0	0	0	0	0	0	0	0	0	0	0	0	0	0	0	0	0	0	0	0	0	0	0	0
ASV_1085	0	0	0	0	0	0	0	0	0	0	0	0	0	0	0	0	0	8.37e-07	0	0	0	0	0	0	0	0	0	0	0	0	0	0	0	0	0	0	0	0	0	0	0	0	0	0	0	0	0	0	0
ASV_1086	0	0	0	0	0	0	0	0	0	0	0	0	0	0	0	0	0	8.37e-07	0	0	0	0	0	0	0	0	0	0	0	0	0	0	0	0	0	0	0	0	0	0	0	0	0	0	0	0	0	0	0
ASV_1087	0	0	0	0	0	0	0	0	0	0	0	0	0	0	0	0	0	8.37e-07	0	0	0	0	0	0	0	0	0	0	0	0	0	0	0	0	0	0	0	0	0	0	0	0	0	0	0	0	0	0	0
ASV_1106	0	0	0	0	0	0	0	0	0	0	0	0	0	0	0	0	0	0	2.1e-05	0	0	0	0	0	0	0	0	0	0	0	0	0	0	0	0	0	0	0	0	0	0	0	0	0	0	0	0	0	0
ASV_1107	0	0	0	0	0	0	0	0	0	0	0	0	0	0	0	0	0	0	2.1e-05	0	0	0	0	0	0	0	0	0	0	0	0	0	0	0	0	0	0	0	0	0	0	0	0	0	0	0	0	0	0
ASV_1108	0	0	0	0	0	0	0	0	0	0	0	0	0	0	0	0	0	0	2.1e-05	0	0	0	0	0	0	0	0	0	0	0	0	0	0	0	0	0	0	0	0	0	0	0	0	0	0	0	0	0	0
ASV_1109	0	0	0	0	0	0	0	0	0	0	0	0	0	0	0	0	0	0	2.1e-05	0	0	0	0	0	0	0	0	0	0	0	0	0	0	0	0	0	0	0	0	0	0	0	0	0	0	0	0	0	0
ASV_1110	0	0	0	0	0	0	0	0	0	0	0	0	0	0	0	0	0	0	2.1e-05	0	0	0	0	0	0	0	0	0	0	0	0	0	0	0	0	0	0	0	0	0	0	0	0	0	0	0	0	0	0
ASV_1111	0	0	0	0	0	0	0	0	0	0	0	0	0	0	0	0	0	0	2.1e-05	0	0	0	0	0	0	0	0	0	0	0	0	0	0	0	0	0	0	0	0	0	0	0	0	0	0	0	0	0	0
ASV_1112	0	0	0	0	0	0	0	0	0	0	0	0	0	0	0	0	0	0	0	2.52e-05	0	0	0	0	0	0	0	0	0	0	0	0	0	0	0	0	0	0	0	0	0	0	0	0	0	0	0	0	0
ASV_1113	0	0	0	0	0	0	0	0	0	0	0	0	0	0	0	0	0	0	0	2.52e-05	0	0	0	0	0	0	0	0	0	0	0	0	0	0	0	0	0	0	0	0	0	0	0	0	0	0	0	0	0
ASV_1114	0	0	0	0	0	0	0	0	0	0	0	0	0	0	0	0	0	0	0	2.52e-05	0	0	0	0	0	0	0	0	0	0	0	0	0	0	0	0	0	0	0	0	0	0	0	0	0	0	0	0	0
ASV_1115	0	0	0	0	0	0	0	0	0	0	0	0	0	0	0	0	0	0	0	2.52e-05	0	0	0	0	0	0	0	0	0	0	0	0	0	0	0	0	0	0	0	0	0	0	0	0	0	0	0	0	0
ASV_1116	0	0	0	0	0	0	0	0	0	0	0	0	0	0	0	0	0	0	0	2.52e-05	0	0	0	0	0	0	0	0	0	0	0	0	0	0	0	0	0	0	0	0	0	0	0	0	0	0	0	0	0
ASV_1117	0	0	0	0	0	0	0	0	0	0	0	0	0	0	0	0	0	0	0	0	1.7e-05	0	0	0	0	0	0	0	0	0	0	0	0	0	0	0	0	0	0	0	0	0	0	0	0	0	0	0	0
ASV_1118	0	0	0	0	0	0	0	0	0	0	0	0	0	0	0	0	0	0	0	0	1.7e-05	0	0	0	0	0	0	0	0	0	0	0	0	0	0	0	0	0	0	0	0	0	0	0	0	0	0	0	0
ASV_1119	0	0	0	0	0	0	0	0	0	0	0	0	0	0	0	0	0	0	0	0	1.7e-05	0	0	0	0	0	0	0	0	0	0	0	0	0	0	0	0	0	0	0	0	0	0	0	0	0	0	0	0
ASV_1120	0	0	0	0	0	0	0	0	0	0	0	0	0	0	0	0	0	0	0	0	1.7e-05	0	0	0	0	0	0	0	0	0	0	0	0	0	0	0	0	0	0	0	0	0	0	0	0	0	0	0	0
ASV_1121	0	0	0	0	0	0	0	0	0	0	0	0	0	0	0	0	0	0	0	0	1.7e-05	0	0	0	0	0	0	0	0	0	0	0	0	0	0	0	0	0	0	0	0	0	0	0	0	0	0	0	0
ASV_1122	0	0	0	0	0	0	0	0	0	0	0	0	0	0	0	0	0	0	0	0	1.7e-05	0	0	0	0	0	0	0	0	0	0	0	0	0	0	0	0	0	0	0	0	0	0	0	0	0	0	0	0
ASV_1123	0	0	0	0	0	0	0	0	0	0	0	0	0	0	0	0	0	0	0	0	1.7e-05	0	0	0	0	0	0	0	0	0	0	0	0	0	0	0	0	0	0	0	0	0	0	0	0	0	0	0	0
ASV_1124	0	0	0	0	0	0	0	0	0	0	0	0	0	0	0	0	0	0	0	0	1.7e-05	0	0	0	0	0	0	0	0	0	0	0	0	0	0	0	0	0	0	0	0	0	0	0	0	0	0	0	0
ASV_1125	0	0	0	0	0	0	0	0	0	0	0	0	0	0	0	0	0	0	0	0	1.7e-05	0	0	0	0	0	0	0	0	0	0	0	0	0	0	0	0	0	0	0	0	0	0	0	0	0	0	0	0
ASV_1126	0	0	0	0	0	0	0	0	0	0	0	0	0	0	0	0	0	0	0	0	1.7e-05	0	0	0	0	0	0	0	0	0	0	0	0	0	0	0	0	0	0	0	0	0	0	0	0	0	0	0	0
ASV_1127	0	0	0	0	0	0	0	0	0	0	0	0	0	0	0	0	0	0	0	0	1.7e-05	0	0	0	0	0	0	0	0	0	0	0	0	0	0	0	0	0	0	0	0	0	0	0	0	0	0	0	0
ASV_1128	0	0	0	0	0	0	0	0	0	0	0	0	0	0	0	0	0	0	0	0	1.7e-05	0	0	0	0	0	0	0	0	0	0	0	0	0	0	0	0	0	0	0	0	0	0	0	0	0	0	0	0
ASV_1129	0	0	0	0	0	0	0	0	0	0	0	0	0	0	0	0	0	0	0	0	1.7e-05	0	0	0	0	0	0	0	0	0	0	0	0	0	0	0	0	0	0	0	0	0	0	0	0	0	0	0	0
ASV_1130	0	0	0	0	0	0	0	0	0	0	0	0	0	0	0	0	0	0	0	0	1.7e-05	0	0	0	0	0	0	0	0	0	0	0	0	0	0	0	0	0	0	0	0	0	0	0	0	0	0	0	0
ASV_1131	0	0	0	0	0	0	0	0	0	0	0	0	0	0	0	0	0	0	0	0	1.7e-05	0	0	0	0	0	0	0	0	0	0	0	0	0	0	0	0	0	0	0	0	0	0	0	0	0	0	0	0
ASV_1132	0	0	0	0	0	0	0	0	0	0	0	0	0	0	0	0	0	0	0	0	1.7e-05	0	0	0	0	0	0	0	0	0	0	0	0	0	0	0	0	0	0	0	0	0	0	0	0	0	0	0	0
ASV_1133	0	0	0	0	0	0	0	0	0	0	0	0	0	0	0	0	0	0	0	0	1.7e-05	0	0	0	0	0	0	0	0	0	0	0	0	0	0	0	0	0	0	0	0	0	0	0	0	0	0	0	0
ASV_1134	0	0	0	0	0	0	0	0	0	0	0	0	0	0	0	0	0	0	0	0	1.7e-05	0	0	0	0	0	0	0	0	0	0	0	0	0	0	0	0	0	0	0	0	0	0	0	0	0	0	0	0
ASV_1135	0	0	0	0	0	0	0	0	0	0	0	0	0	0	0	0	0	0	0	0	0	2.93e-05	0	0	0	0	0	0	0	0	0	0	0	0	0	0	0	0	0	0	0	0	0	0	0	0	0	0	0
ASV_1136	0	0	0	0	0	0	0	0	0	0	0	0	0	0	0	0	0	0	0	0	0	2.93e-05	0	0	0	0	0	0	0	0	0	0	0	0	0	0	0	0	0	0	0	0	0	0	0	0	0	0	0
ASV_1137	0	0	0	0	0	0	0	0	0	0	0	0	0	0	0	0	0	0	0	0	0	2.93e-05	0	0	0	0	0	0	0	0	0	0	0	0	0	0	0	0	0	0	0	0	0	0	0	0	0	0	0
ASV_1138	0	0	0	0	0	0	0	0	0	0	0	0	0	0	0	0	0	0	0	0	0	2.93e-05	0	0	0	0	0	0	0	0	0	0	0	0	0	0	0	0	0	0	0	0	0	0	0	0	0	0	0
ASV_1139	0	0	0	0	0	0	0	0	0	0	0	0	0	0	0	0	0	0	0	0	0	2.93e-05	0	0	0	0	0	0	0	0	0	0	0	0	0	0	0	0	0	0	0	0	0	0	0	0	0	0	0
ASV_1140	0	0	0	0	0	0	0	0	0	0	0	0	0	0	0	0	0	0	0	0	0	2.93e-05	0	0	0	0	0	0	0	0	0	0	0	0	0	0	0	0	0	0	0	0	0	0	0	0	0	0	0
ASV_1141	0	0	0	0	0	0	0	0	0	0	0	0	0	0	0	0	0	0	0	0	0	2.93e-05	0	0	0	0	0	0	0	0	0	0	0	0	0	0	0	0	0	0	0	0	0	0	0	0	0	0	0
ASV_1142	0	0	0	0	0	0	0	0	0	0	0	0	0	0	0	0	0	0	0	0	0	0	1.88e-05	0	0	0	0	0	0	0	0	0	0	0	0	0	0	0	0	0	0	0	0	0	0	0	0	0	0
ASV_1143	0	0	0	0	0	0	0	0	0	0	0	0	0	0	0	0	0	0	0	0	0	0	1.88e-05	0	0	0	0	0	0	0	0	0	0	0	0	0	0	0	0	0	0	0	0	0	0	0	0	0	0
ASV_1144	0	0	0	0	0	0	0	0	0	0	0	0	0	0	0	0	0	0	0	0	0	0	1.88e-05	0	0	0	0	0	0	0	0	0	0	0	0	0	0	0	0	0	0	0	0	0	0	0	0	0	0
ASV_1145	0	0	0	0	0	0	0	0	0	0	0	0	0	0	0	0	0	0	0	0	0	0	1.88e-05	0	0	0	0	0	0	0	0	0	0	0	0	0	0	0	0	0	0	0	0	0	0	0	0	0	0
ASV_1146	0	0	0	0	0	0	0	0	0	0	0	0	0	0	0	0	0	0	0	0	0	0	1.88e-05	0	0	0	0	0	0	0	0	0	0	0	0	0	0	0	0	0	0	0	0	0	0	0	0	0	0
ASV_1147	0	0	0	0	0	0	0	0	0	0	0	0	0	0	0	0	0	0	0	0	0	0	1.88e-05	0	0	0	0	0	0	0	0	0	0	0	0	0	0	0	0	0	0	0	0	0	0	0	0	0	0
ASV_1148	0	0	0	0	0	0	0	0	0	0	0	0	0	0	0	0	0	0	0	0	0	0	1.88e-05	0	0	0	0	0	0	0	0	0	0	0	0	0	0	0	0	0	0	0	0	0	0	0	0	0	0
ASV_1149	0	0	0	0	0	0	0	0	0	0	0	0	0	0	0	0	0	0	0	0	0	0	1.88e-05	0	0	0	0	0	0	0	0	0	0	0	0	0	0	0	0	0	0	0	0	0	0	0	0	0	0
ASV_1150	0	0	0	0	0	0	0	0	0	0	0	0	0	0	0	0	0	0	0	0	0	0	1.88e-05	0	0	0	0	0	0	0	0	0	0	0	0	0	0	0	0	0	0	0	0	0	0	0	0	0	0
ASV_1151	0	0	0	0	0	0	0	0	0	0	0	0	0	0	0	0	0	0	0	0	0	0	1.88e-05	0	0	0	0	0	0	0	0	0	0	0	0	0	0	0	0	0	0	0	0	0	0	0	0	0	0
ASV_1152	0	0	0	0	0	0	0	0	0	0	0	0	0	0	0	0	0	0	0	0	0	0	1.88e-05	0	0	0	0	0	0	0	0	0	0	0	0	0	0	0	0	0	0	0	0	0	0	0	0	0	0
ASV_1153	0	0	0	0	0	0	0	0	0	0	0	0	0	0	0	0	0	0	0	0	0	0	1.88e-05	0	0	0	0	0	0	0	0	0	0	0	0	0	0	0	0	0	0	0	0	0	0	0	0	0	0
ASV_1154	0	0	0	0	0	0	0	0	0	0	0	0	0	0	0	0	0	0	0	0	0	0	1.88e-05	0	0	0	0	0	0	0	0	0	0	0	0	0	0	0	0	0	0	0	0	0	0	0	0	0	0
ASV_1155	0	0	0	0	0	0	0	0	0	0	0	0	0	0	0	0	0	0	0	0	0	0	1.88e-05	0	0	0	0	0	0	0	0	0	0	0	0	0	0	0	0	0	0	0	0	0	0	0	0	0	0
ASV_1156	0	0	0	0	0	0	0	0	0	0	0	0	0	0	0	0	0	0	0	0	0	0	1.88e-05	0	0	0	0	0	0	0	0	0	0	0	0	0	0	0	0	0	0	0	0	0	0	0	0	0	0
ASV_1157	0	0	0	0	0	0	0	0	0	0	0	0	0	0	0	0	0	0	0	0	0	0	0	0	3.15e-05	0	0	0	0	0	0	0	0	0	0	0	0	0	0	0	0	0	0	0	0	0	0	0	0
ASV_1158	0	0	0	0	0	0	0	0	0	0	0	0	0	0	0	0	0	0	0	0	0	0	0	0	3.15e-05	0	0	0	0	0	0	0	0	0	0	0	0	0	0	0	0	0	0	0	0	0	0	0	0
ASV_1159	0	0	0	0	0	0	0	0	0	0	0	0	0	0	0	0	0	0	0	0	0	0	0	0	0	3.15e-05	0	0	0	0	0	0	0	0	0	0	0	0	0	0	0	0	0	0	0	0	0	0	0
ASV_1160	0	0	0	0	0	0	0	0	0	0	0	0	0	0	0	0	0	0	0	0	0	0	0	0	0	3.15e-05	0	0	0	0	0	0	0	0	0	0	0	0	0	0	0	0	0	0	0	0	0	0	0
ASV_1162	0	0	0	0	0	0	0	0	0	0	0	0	0	0	0	0	0	0	0	0	0	0	0	0	0	3.15e-05	0	0	0	0	0	0	0	0	0	0	0	0	0	0	0	0	0	0	0	0	0	0	0
ASV_1163	0	0	0	0	0	0	0	0	0	0	0	0	0	0	0	0	0	0	0	0	0	0	0	0	0	0	2.85e-05	0	0	0	0	0	0	0	0	0	0	0	0	0	0	0	0	0	0	0	0	0	0
ASV_1164	0	0	0	0	0	0	0	0	0	0	0	0	0	0	0	0	0	0	0	0	0	0	0	0	0	0	2.85e-05	0	0	0	0	0	0	0	0	0	0	0	0	0	0	0	0	0	0	0	0	0	0
ASV_1165	0	0	0	0	0	0	0	0	0	0	0	0	0	0	0	0	0	0	0	0	0	0	0	0	0	0	2.85e-05	0	0	0	0	0	0	0	0	0	0	0	0	0	0	0	0	0	0	0	0	0	0
ASV_1166	0	0	0	0	0	0	0	0	0	0	0	0	0	0	0	0	0	0	0	0	0	0	0	0	0	0	2.85e-05	0	0	0	0	0	0	0	0	0	0	0	0	0	0	0	0	0	0	0	0	0	0
ASV_1167	0	0	0	0	0	0	0	0	0	0	0	0	0	0	0	0	0	0	0	0	0	0	0	0	0	0	2.85e-05	0	0	0	0	0	0	0	0	0	0	0	0	0	0	0	0	0	0	0	0	0	0
ASV_1168	0	0	0	0	0	0	0	0	0	0	0	0	0	0	0	0	0	0	0	0	0	0	0	0	0	0	2.85e-05	0	0	0	0	0	0	0	0	0	0	0	0	0	0	0	0	0	0	0	0	0	0
ASV_1169	0	0	0	0	0	0	0	0	0	0	0	0	0	0	0	0	0	0	0	0	0	0	0	0	0	0	2.85e-05	0	0	0	0	0	0	0	0	0	0	0	0	0	0	0	0	0	0	0	0	0	0
ASV_1170	0	0	0	0	0	0	0	0	0	0	0	0	0	0	0	0	0	0	0	0	0	0	0	0	0	0	2.85e-05	0	0	0	0	0	0	0	0	0	0	0	0	0	0	0	0	0	0	0	0	0	0
ASV_1171	0	0	0	0	0	0	0	0	0	0	0	0	0	0	0	0	0	0	0	0	0	0	0	0	0	0	2.85e-05	0	0	0	0	0	0	0	0	0	0	0	0	0	0	0	0	0	0	0	0	0	0
ASV_1172	0	0	0	0	0	0	0	0	0	0	0	0	0	0	0	0	0	0	0	0	0	0	0	0	0	0	2.85e-05	0	0	0	0	0	0	0	0	0	0	0	0	0	0	0	0	0	0	0	0	0	0
ASV_1173	0	0	0	0	0	0	0	0	0	0	0	0	0	0	0	0	0	0	0	0	0	0	0	0	0	0	0	5.14e-05	0	0	0	0	0	0	0	0	0	0	0	0	0	0	0	0	0	0	0	0	0
ASV_1174	0	0	0	0	0	0	0	0	0	0	0	0	0	0	0	0	0	0	0	0	0	0	0	0	0	0	0	5.14e-05	0	0	0	0	0	0	0	0	0	0	0	0	0	0	0	0	0	0	0	0	0
ASV_1175	0	0	0	0	0	0	0	0	0	0	0	0	0	0	0	0	0	0	0	0	0	0	0	0	0	0	0	5.14e-05	0	0	0	0	0	0	0	0	0	0	0	0	0	0	0	0	0	0	0	0	0
ASV_1176	0	0	0	0	0	0	0	0	0	0	0	0	0	0	0	0	0	0	0	0	0	0	0	0	0	0	0	5.14e-05	0	0	0	0	0	0	0	0	0	0	0	0	0	0	0	0	0	0	0	0	0
ASV_1177	0	0	0	0	0	0	0	0	0	0	0	0	0	0	0	0	0	0	0	0	0	0	0	0	0	0	0	5.14e-05	0	0	0	0	0	0	0	0	0	0	0	0	0	0	0	0	0	0	0	0	0
ASV_1178	0	0	0	0	0	0	0	0	0	0	0	0	0	0	0	0	0	0	0	0	0	0	0	0	0	0	0	5.14e-05	0	0	0	0	0	0	0	0	0	0	0	0	0	0	0	0	0	0	0	0	0
ASV_1179	0	0	0	0	0	0	0	0	0	0	0	0	0	0	0	0	0	0	0	0	0	0	0	0	0	0	0	5.14e-05	0	0	0	0	0	0	0	0	0	0	0	0	0	0	0	0	0	0	0	0	0
ASV_1180	0	0	0	0	0	0	0	0	0	0	0	0	0	0	0	0	0	0	0	0	0	0	0	0	0	0	0	5.14e-05	0	0	0	0	0	0	0	0	0	0	0	0	0	0	0	0	0	0	0	0	0
ASV_1181	0	0	0	0	0	0	0	0	0	0	0	0	0	0	0	0	0	0	0	0	0	0	0	0	0	0	0	5.14e-05	0	0	0	0	0	0	0	0	0	0	0	0	0	0	0	0	0	0	0	0	0
ASV_1182	0	0	0	0	0	0	0	0	0	0	0	0	0	0	0	0	0	0	0	0	0	0	0	0	0	0	0	5.14e-05	0	0	0	0	0	0	0	0	0	0	0	0	0	0	0	0	0	0	0	0	0
ASV_1183	0	0	0	0	0	0	0	0	0	0	0	0	0	0	0	0	0	0	0	0	0	0	0	0	0	0	0	5.14e-05	0	0	0	0	0	0	0	0	0	0	0	0	0	0	0	0	0	0	0	0	0
ASV_1184	0	0	0	0	0	0	0	0	0	0	0	0	0	0	0	0	0	0	0	0	0	0	0	0	0	0	0	5.14e-05	0	0	0	0	0	0	0	0	0	0	0	0	0	0	0	0	0	0	0	0	0
ASV_1185	0	0	0	0	0	0	0	0	0	0	0	0	0	0	0	0	0	0	0	0	0	0	0	0	0	0	0	5.14e-05	0	0	0	0	0	0	0	0	0	0	0	0	0	0	0	0	0	0	0	0	0
ASV_1186	0	0	0	0	0	0	0	0	0	0	0	0	0	0	0	0	0	0	0	0	0	0	0	0	0	0	0	5.14e-05	0	0	0	0	0	0	0	0	0	0	0	0	0	0	0	0	0	0	0	0	0
ASV_1187	0	0	0	0	0	0	0	0	0	0	0	0	0	0	0	0	0	0	0	0	0	0	0	0	0	0	0	5.14e-05	0	0	0	0	0	0	0	0	0	0	0	0	0	0	0	0	0	0	0	0	0
ASV_1188	0	0	0	0	0	0	0	0	0	0	0	0	0	0	0	0	0	0	0	0	0	0	0	0	0	0	0	5.14e-05	0	0	0	0	0	0	0	0	0	0	0	0	0	0	0	0	0	0	0	0	0
ASV_1189	0	0	0	0	0	0	0	0	0	0	0	0	0	0	0	0	0	0	0	0	0	0	0	0	0	0	0	5.14e-05	0	0	0	0	0	0	0	0	0	0	0	0	0	0	0	0	0	0	0	0	0
ASV_1190	0	0	0	0	0	0	0	0	0	0	0	0	0	0	0	0	0	0	0	0	0	0	0	0	0	0	0	5.14e-05	0	0	0	0	0	0	0	0	0	0	0	0	0	0	0	0	0	0	0	0	0
ASV_1191	0	0	0	0	0	0	0	0	0	0	0	0	0	0	0	0	0	0	0	0	0	0	0	0	0	0	0	5.14e-05	0	0	0	0	0	0	0	0	0	0	0	0	0	0	0	0	0	0	0	0	0
ASV_1192	0	0	0	0	0	0	0	0	0	0	0	0	0	0	0	0	0	0	0	0	0	0	0	0	0	0	0	5.14e-05	0	0	0	0	0	0	0	0	0	0	0	0	0	0	0	0	0	0	0	0	0
ASV_1193	0	0	0	0	0	0	0	0	0	0	0	0	0	0	0	0	0	0	0	0	0	0	0	0	0	0	0	5.14e-05	0	0	0	0	0	0	0	0	0	0	0	0	0	0	0	0	0	0	0	0	0
ASV_1194	0	0	0	0	0	0	0	0	0	0	0	0	0	0	0	0	0	0	0	0	0	0	0	0	0	0	0	5.14e-05	0	0	0	0	0	0	0	0	0	0	0	0	0	0	0	0	0	0	0	0	0
ASV_1195	0	0	0	0	0	0	0	0	0	0	0	0	0	0	0	0	0	0	0	0	0	0	0	0	0	0	0	5.14e-05	0	0	0	0	0	0	0	0	0	0	0	0	0	0	0	0	0	0	0	0	0
ASV_1196	0	0	0	0	0	0	0	0	0	0	0	0	0	0	0	0	0	0	0	0	0	0	0	0	0	0	0	5.14e-05	0	0	0	0	0	0	0	0	0	0	0	0	0	0	0	0	0	0	0	0	0
ASV_1197	0	0	0	0	0	0	0	0	0	0	0	0	0	0	0	0	0	0	0	0	0	0	0	0	0	0	0	5.14e-05	0	0	0	0	0	0	0	0	0	0	0	0	0	0	0	0	0	0	0	0	0
ASV_1198	0	0	0	0	0	0	0	0	0	0	0	0	0	0	0	0	0	0	0	0	0	0	0	0	0	0	0	5.14e-05	0	0	0	0	0	0	0	0	0	0	0	0	0	0	0	0	0	0	0	0	0
ASV_1199	0	0	0	0	0	0	0	0	0	0	0	0	0	0	0	0	0	0	0	0	0	0	0	0	0	0	0	5.14e-05	0	0	0	0	0	0	0	0	0	0	0	0	0	0	0	0	0	0	0	0	0
ASV_1200	0	0	0	0	0	0	0	0	0	0	0	0	0	0	0	0	0	0	0	0	0	0	0	0	0	0	0	5.14e-05	0	0	0	0	0	0	0	0	0	0	0	0	0	0	0	0	0	0	0	0	0
ASV_1201	0	0	0	0	0	0	0	0	0	0	0	0	0	0	0	0	0	0	0	0	0	0	0	0	0	0	0	5.14e-05	0	0	0	0	0	0	0	0	0	0	0	0	0	0	0	0	0	0	0	0	0
ASV_1292	0	0	0	0	0	0	0	0	0	0	0	0	0	0	0	0	0	0	0	0	0	0	0	0	0	0	0	0	4.81e-05	0	0	0	0	0	0	0	0	0	0	0	0	0	0	0	0	0	0	0	0
ASV_1293	0	0	0	0	0	0	0	0	0	0	0	0	0	0	0	0	0	0	0	0	0	0	0	0	0	0	0	0	4.81e-05	0	0	0	0	0	0	0	0	0	0	0	0	0	0	0	0	0	0	0	0
ASV_1294	0	0	0	0	0	0	0	0	0	0	0	0	0	0	0	0	0	0	0	0	0	0	0	0	0	0	0	0	4.81e-05	0	0	0	0	0	0	0	0	0	0	0	0	0	0	0	0	0	0	0	0
ASV_1295	0	0	0	0	0	0	0	0	0	0	0	0	0	0	0	0	0	0	0	0	0	0	0	0	0	0	0	0	4.81e-05	0	0	0	0	0	0	0	0	0	0	0	0	0	0	0	0	0	0	0	0
ASV_1296	0	0	0	0	0	0	0	0	0	0	0	0	0	0	0	0	0	0	0	0	0	0	0	0	0	0	0	0	4.81e-05	0	0	0	0	0	0	0	0	0	0	0	0	0	0	0	0	0	0	0	0
ASV_1297	0	0	0	0	0	0	0	0	0	0	0	0	0	0	0	0	0	0	0	0	0	0	0	0	0	0	0	0	4.81e-05	0	0	0	0	0	0	0	0	0	0	0	0	0	0	0	0	0	0	0	0
ASV_1298	0	0	0	0	0	0	0	0	0	0	0	0	0	0	0	0	0	0	0	0	0	0	0	0	0	0	0	0	4.81e-05	0	0	0	0	0	0	0	0	0	0	0	0	0	0	0	0	0	0	0	0
ASV_1299	0	0	0	0	0	0	0	0	0	0	0	0	0	0	0	0	0	0	0	0	0	0	0	0	0	0	0	0	0	0	0	0	0.000102407	0	0	0	0	0	0	0	0	0	0	0	0	0	0	0	0
ASV_1300	0	0	0	0	0	0	0	0	0	0	0	0	0	0	0	0	0	0	0	0	0	0	0	0	0	0	0	0	0	0	0	0	0.000102407	0	0	0	0	0	0	0	0	0	0	0	0	0	0	0	0
ASV_1301	0	0	0	0	0	0	0	0	0	0	0	0	0	0	0	0	0	0	0	0	0	0	0	0	0	0	0	0	0	0	0	0	0	0	0	2.3e-05	0	0	0	0	0	0	0	0	0	0	0	0	0
ASV_1302	0	0	0	0	0	0	0	0	0	0	0	0	0	0	0	0	0	0	0	0	0	0	0	0	0	0	0	0	0	0	0	0	0	0	0	2.3e-05	0	0	0	0	0	0	0	0	0	0	0	0	0
ASV_1303	0	0	0	0	0	0	0	0	0	0	0	0	0	0	0	0	0	0	0	0	0	0	0	0	0	0	0	0	0	0	0	0	0	0	0	2.3e-05	0	0	0	0	0	0	0	0	0	0	0	0	0
ASV_1304	0	0	0	0	0	0	0	0	0	0	0	0	0	0	0	0	0	0	0	0	0	0	0	0	0	0	0	0	0	0	0	0	0	0	0	2.3e-05	0	0	0	0	0	0	0	0	0	0	0	0	0
ASV_1305	0	0	0	0	0	0	0	0	0	0	0	0	0	0	0	0	0	0	0	0	0	0	0	0	0	0	0	0	0	0	0	0	0	0	0	0	3.05e-05	0	0	0	0	0	0	0	0	0	0	0	0
ASV_1306	0	0	0	0	0	0	0	0	0	0	0	0	0	0	0	0	0	0	0	0	0	0	0	0	0	0	0	0	0	0	0	0	0	0	0	0	3.05e-05	0	0	0	0	0	0	0	0	0	0	0	0
ASV_1307	0	0	0	0	0	0	0	0	0	0	0	0	0	0	0	0	0	0	0	0	0	0	0	0	0	0	0	0	0	0	0	0	0	0	0	0	3.05e-05	0	0	0	0	0	0	0	0	0	0	0	0
ASV_1308	0	0	0	0	0	0	0	0	0	0	0	0	0	0	0	0	0	0	0	0	0	0	0	0	0	0	0	0	0	0	0	0	0	0	0	0	0	4.54e-05	0	0	0	0	0	0	0	0	0	0	0
ASV_1309	0	0	0	0	0	0	0	0	0	0	0	0	0	0	0	0	0	0	0	0	0	0	0	0	0	0	0	0	0	0	0	0	0	0	0	0	0	4.54e-05	0	0	0	0	0	0	0	0	0	0	0
ASV_1310	0	0	0	0	0	0	0	0	0	0	0	0	0	0	0	0	0	0	0	0	0	0	0	0	0	0	0	0	0	0	0	0	0	0	0	0	0	4.54e-05	0	0	0	0	0	0	0	0	0	0	0
ASV_1311	0	0	0	0	0	0	0	0	0	0	0	0	0	0	0	0	0	0	0	0	0	0	0	0	0	0	0	0	0	0	0	0	0	0	0	0	0	4.54e-05	0	0	0	0	0	0	0	0	0	0	0
ASV_1312	0	0	0	0	0	0	0	0	0	0	0	0	0	0	0	0	0	0	0	0	0	0	0	0	0	0	0	0	0	0	0	0	0	0	0	0	0	4.54e-05	0	0	0	0	0	0	0	0	0	0	0
ASV_1313	0	0	0	0	0	0	0	0	0	0	0	0	0	0	0	0	0	0	0	0	0	0	0	0	0	0	0	0	0	0	0	0	0	0	0	0	0	4.54e-05	0	0	0	0	0	0	0	0	0	0	0
ASV_1314	0	0	0	0	0	0	0	0	0	0	0	0	0	0	0	0	0	0	0	0	0	0	0	0	0	0	0	0	0	0	0	0	0	0	0	0	0	4.54e-05	0	0	0	0	0	0	0	0	0	0	0
ASV_1315	0	0	0	0	0	0	0	0	0	0	0	0	0	0	0	0	0	0	0	0	0	0	0	0	0	0	0	0	0	0	0	0	0	0	0	0	0	4.54e-05	0	0	0	0	0	0	0	0	0	0	0
ASV_1317	0	0	0	0	0	0	0	0	0	0	0	0	0	0	0	0	0	0	0	0	0	0	0	0	0	0	0	0	0	0	0	0	0	0	0	0	0	4.54e-05	0	0	0	0	0	0	0	0	0	0	0
ASV_1318	0	0	0	0	0	0	0	0	0	0	0	0	0	0	0	0	0	0	0	0	0	0	0	0	0	0	0	0	0	0	0	0	0	0	0	0	0	4.54e-05	0	0	0	0	0	0	0	0	0	0	0
ASV_1319	0	0	0	0	0	0	0	0	0	0	0	0	0	0	0	0	0	0	0	0	0	0	0	0	0	0	0	0	0	0	0	0	0	0	0	0	0	4.54e-05	0	0	0	0	0	0	0	0	0	0	0
ASV_1320	0	0	0	0	0	0	0	0	0	0	0	0	0	0	0	0	0	0	0	0	0	0	0	0	0	0	0	0	0	0	0	0	0	0	0	0	0	0	4.17e-05	0	0	0	0	0	0	0	0	0	0
ASV_1321	0	0	0	0	0	0	0	0	0	0	0	0	0	0	0	0	0	0	0	0	0	0	0	0	0	0	0	0	0	0	0	0	0	0	0	0	0	0	4.17e-05	0	0	0	0	0	0	0	0	0	0
ASV_1322	0	0	0	0	0	0	0	0	0	0	0	0	0	0	0	0	0	0	0	0	0	0	0	0	0	0	0	0	0	0	0	0	0	0	0	0	0	0	4.17e-05	0	0	0	0	0	0	0	0	0	0
ASV_1323	0	0	0	0	0	0	0	0	0	0	0	0	0	0	0	0	0	0	0	0	0	0	0	0	0	0	0	0	0	0	0	0	0	0	0	0	0	0	4.17e-05	0	0	0	0	0	0	0	0	0	0
ASV_1324	0	0	0	0	0	0	0	0	0	0	0	0	0	0	0	0	0	0	0	0	0	0	0	0	0	0	0	0	0	0	0	0	0	0	0	0	0	0	4.17e-05	0	0	0	0	0	0	0	0	0	0
ASV_1325	0	0	0	0	0	0	0	0	0	0	0	0	0	0	0	0	0	0	0	0	0	0	0	0	0	0	0	0	0	0	0	0	0	0	0	0	0	0	4.17e-05	0	0	0	0	0	0	0	0	0	0
ASV_1326	0	0	0	0	0	0	0	0	0	0	0	0	0	0	0	0	0	0	0	0	0	0	0	0	0	0	0	0	0	0	0	0	0	0	0	0	0	0	4.17e-05	0	0	0	0	0	0	0	0	0	0
ASV_1327	0	0	0	0	0	0	0	0	0	0	0	0	0	0	0	0	0	0	0	0	0	0	0	0	0	0	0	0	0	0	0	0	0	0	0	0	0	0	4.17e-05	0	0	0	0	0	0	0	0	0	0
ASV_1328	0	0	0	0	0	0	0	0	0	0	0	0	0	0	0	0	0	0	0	0	0	0	0	0	0	0	0	0	0	0	0	0	0	0	0	0	0	0	4.17e-05	0	0	0	0	0	0	0	0	0	0
ASV_1329	0	0	0	0	0	0	0	0	0	0	0	0	0	0	0	0	0	0	0	0	0	0	0	0	0	0	0	0	0	0	0	0	0	0	0	0	0	0	4.17e-05	0	0	0	0	0	0	0	0	0	0
ASV_1330	0	0	0	0	0	0	0	0	0	0	0	0	0	0	0	0	0	0	0	0	0	0	0	0	0	0	0	0	0	0	0	0	0	0	0	0	0	0	4.17e-05	0	0	0	0	0	0	0	0	0	0
ASV_1331	0	0	0	0	0	0	0	0	0	0	0	0	0	0	0	0	0	0	0	0	0	0	0	0	0	0	0	0	0	0	0	0	0	0	0	0	0	0	4.17e-05	0	0	0	0	0	0	0	0	0	0
ASV_1332	0	0	0	0	0	0	0	0	0	0	0	0	0	0	0	0	0	0	0	0	0	0	0	0	0	0	0	0	0	0	0	0	0	0	0	0	0	0	4.17e-05	0	0	0	0	0	0	0	0	0	0
ASV_1333	0	0	0	0	0	0	0	0	0	0	0	0	0	0	0	0	0	0	0	0	0	0	0	0	0	0	0	0	0	0	0	0	0	0	0	0	0	0	4.17e-05	0	0	0	0	0	0	0	0	0	0
ASV_1334	0	0	0	0	0	0	0	0	0	0	0	0	0	0	0	0	0	0	0	0	0	0	0	0	0	0	0	0	0	0	0	0	0	0	0	0	0	0	4.17e-05	0	0	0	0	0	0	0	0	0	0
ASV_1335	0	0	0	0	0	0	0	0	0	0	0	0	0	0	0	0	0	0	0	0	0	0	0	0	0	0	0	0	0	0	0	0	0	0	0	0	0	0	4.17e-05	0	0	0	0	0	0	0	0	0	0
ASV_1336	0	0	0	0	0	0	0	0	0	0	0	0	0	0	0	0	0	0	0	0	0	0	0	0	0	0	0	0	0	0	0	0	0	0	0	0	0	0	4.17e-05	0	0	0	0	0	0	0	0	0	0
ASV_1342	0	0	0	0	0	0	0	0	0	0	0	0	0	0	0	0	0	0	0	0	0	0	0	0	0	0	0	0	0	0	0	0	0	0	0	0	0	0	0	3.54e-05	0	0	0	0	0	0	0	0	0
ASV_1343	0	0	0	0	0	0	0	0	0	0	0	0	0	0	0	0	0	0	0	0	0	0	0	0	0	0	0	0	0	0	0	0	0	0	0	0	0	0	0	3.54e-05	0	0	0	0	0	0	0	0	0
ASV_1344	0	0	0	0	0	0	0	0	0	0	0	0	0	0	0	0	0	0	0	0	0	0	0	0	0	0	0	0	0	0	0	0	0	0	0	0	0	0	0	3.54e-05	0	0	0	0	0	0	0	0	0
ASV_1345	0	0	0	0	0	0	0	0	0	0	0	0	0	0	0	0	0	0	0	0	0	0	0	0	0	0	0	0	0	0	0	0	0	0	0	0	0	0	0	3.54e-05	0	0	0	0	0	0	0	0	0
ASV_1346	0	0	0	0	0	0	0	0	0	0	0	0	0	0	0	0	0	0	0	0	0	0	0	0	0	0	0	0	0	0	0	0	0	0	0	0	0	0	0	3.54e-05	0	0	0	0	0	0	0	0	0
ASV_1347	0	0	0	0	0	0	0	0	0	0	0	0	0	0	0	0	0	0	0	0	0	0	0	0	0	0	0	0	0	0	0	0	0	0	0	0	0	0	0	3.54e-05	0	0	0	0	0	0	0	0	0
ASV_1348	0	0	0	0	0	0	0	0	0	0	0	0	0	0	0	0	0	0	0	0	0	0	0	0	0	0	0	0	0	0	0	0	0	0	0	0	0	0	0	3.54e-05	0	0	0	0	0	0	0	0	0
ASV_1349	0	0	0	0	0	0	0	0	0	0	0	0	0	0	0	0	0	0	0	0	0	0	0	0	0	0	0	0	0	0	0	0	0	0	0	0	0	0	0	0	0.000269324	0	0	0	0	0	0	0	0
ASV_1350	0	0	0	0	0	0	0	0	0	0	0	0	0	0	0	0	0	0	0	0	0	0	0	0	0	0	0	0	0	0	0	0	0	0	0	0	0	0	0	0	0	6.49e-05	0	0	0	0	0	0	0
ASV_1351	0	0	0	0	0	0	0	0	0	0	0	0	0	0	0	0	0	0	0	0	0	0	0	0	0	0	0	0	0	0	0	0	0	0	0	0	0	0	0	0	0	0	3.87e-05	0	0	0	0	0	0
ASV_1352	0	0	0	0	0	0	0	0	0	0	0	0	0	0	0	0	0	0	0	0	0	0	0	0	0	0	0	0	0	0	0	0	0	0	0	0	0	0	0	0	0	0	3.87e-05	0	0	0	0	0	0
ASV_1353	0	0	0	0	0	0	0	0	0	0	0	0	0	0	0	0	0	0	0	0	0	0	0	0	0	0	0	0	0	0	0	0	0	0	0	0	0	0	0	0	0	0	3.87e-05	0	0	0	0	0	0
ASV_1354	0	0	0	0	0	0	0	0	0	0	0	0	0	0	0	0	0	0	0	0	0	0	0	0	0	0	0	0	0	0	0	0	0	0	0	0	0	0	0	0	0	0	3.87e-05	0	0	0	0	0	0
ASV_1355	0	0	0	0	0	0	0	0	0	0	0	0	0	0	0	0	0	0	0	0	0	0	0	0	0	0	0	0	0	0	0	0	0	0	0	0	0	0	0	0	0	0	3.87e-05	0	0	0	0	0	0
ASV_1356	0	0	0	0	0	0	0	0	0	0	0	0	0	0	0	0	0	0	0	0	0	0	0	0	0	0	0	0	0	0	0	0	0	0	0	0	0	0	0	0	0	0	0	3.13e-05	0	0	0	0	0
ASV_1357	0	0	0	0	0	0	0	0	0	0	0	0	0	0	0	0	0	0	0	0	0	0	0	0	0	0	0	0	0	0	0	0	0	0	0	0	0	0	0	0	0	0	0	3.13e-05	0	0	0	0	0
ASV_1358	0	0	0	0	0	0	0	0	0	0	0	0	0	0	0	0	0	0	0	0	0	0	0	0	0	0	0	0	0	0	0	0	0	0	0	0	0	0	0	0	0	0	0	3.13e-05	0	0	0	0	0
ASV_1359	0	0	0	0	0	0	0	0	0	0	0	0	0	0	0	0	0	0	0	0	0	0	0	0	0	0	0	0	0	0	0	0	0	0	0	0	0	0	0	0	0	0	0	3.13e-05	0	0	0	0	0
ASV_1360	0	0	0	0	0	0	0	0	0	0	0	0	0	0	0	0	0	0	0	0	0	0	0	0	0	0	0	0	0	0	0	0	0	0	0	0	0	0	0	0	0	0	0	3.13e-05	0	0	0	0	0
ASV_1361	0	0	0	0	0	0	0	0	0	0	0	0	0	0	0	0	0	0	0	0	0	0	0	0	0	0	0	0	0	0	0	0	0	0	0	0	0	0	0	0	0	0	0	3.13e-05	0	0	0	0	0
ASV_1362	0	0	0	0	0	0	0	0	0	0	0	0	0	0	0	0	0	0	0	0	0	0	0	0	0	0	0	0	0	0	0	0	0	0	0	0	0	0	0	0	0	0	0	0	4.16e-05	0	0	0	0
ASV_1363	0	0	0	0	0	0	0	0	0	0	0	0	0	0	0	0	0	0	0	0	0	0	0	0	0	0	0	0	0	0	0	0	0	0	0	0	0	0	0	0	0	0	0	0	4.16e-05	0	0	0	0
ASV_1364	0	0	0	0	0	0	0	0	0	0	0	0	0	0	0	0	0	0	0	0	0	0	0	0	0	0	0	0	0	0	0	0	0	0	0	0	0	0	0	0	0	0	0	0	4.16e-05	0	0	0	0
ASV_1365	0	0	0	0	0	0	0	0	0	0	0	0	0	0	0	0	0	0	0	0	0	0	0	0	0	0	0	0	0	0	0	0	0	0	0	0	0	0	0	0	0	0	0	0	4.16e-05	0	0	0	0
ASV_1366	0	0	0	0	0	0	0	0	0	0	0	0	0	0	0	0	0	0	0	0	0	0	0	0	0	0	0	0	0	0	0	0	0	0	0	0	0	0	0	0	0	0	0	0	4.16e-05	0	0	0	0
ASV_1368	0	0	0	0	0	0	0	0	0	0	0	0	0	0	0	0	0	0	0	0	0	0	0	0	0	0	0	0	0	0	0	0	0	0	0	0	0	0	0	0	0	0	0	0	4.16e-05	0	0	0	0
ASV_1369	0	0	0	0	0	0	0	0	0	0	0	0	0	0	0	0	0	0	0	0	0	0	0	0	0	0	0	0	0	0	0	0	0	0	0	0	0	0	0	0	0	0	0	0	0	2.88e-05	0	0	0
ASV_1370	0	0	0	0	0	0	0	0	0	0	0	0	0	0	0	0	0	0	0	0	0	0	0	0	0	0	0	0	0	0	0	0	0	0	0	0	0	0	0	0	0	0	0	0	0	2.88e-05	0	0	0
ASV_1371	0	0	0	0	0	0	0	0	0	0	0	0	0	0	0	0	0	0	0	0	0	0	0	0	0	0	0	0	0	0	0	0	0	0	0	0	0	0	0	0	0	0	0	0	0	2.88e-05	0	0	0
ASV_1372	0	0	0	0	0	0	0	0	0	0	0	0	0	0	0	0	0	0	0	0	0	0	0	0	0	0	0	0	0	0	0	0	0	0	0	0	0	0	0	0	0	0	0	0	0	2.88e-05	0	0	0
ASV_1373	0	0	0	0	0	0	0	0	0	0	0	0	0	0	0	0	0	0	0	0	0	0	0	0	0	0	0	0	0	0	0	0	0	0	0	0	0	0	0	0	0	0	0	0	0	0	2.96e-05	0	0
ASV_1376	0	0	0	0	0	0	0	0	0	0	0	0	0	0	0	0	0	0	0	0	0	0	0	0	0	0	0	0	0	0	0	0	0	0	0	0	0	0	0	0	0	0	0	0	0	0	0	2.02e-05	0
ASV_1377	0	0	0	0	0	0	0	0	0	0	0	0	0	0	0	0	0	0	0	0	0	0	0	0	0	0	0	0	0	0	0	0	0	0	0	0	0	0	0	0	0	0	0	0	0	0	0	2.02e-05	0
ASV_1378	0	0	0	0	0	0	0	0	0	0	0	0	0	0	0	0	0	0	0	0	0	0	0	0	0	0	0	0	0	0	0	0	0	0	0	0	0	0	0	0	0	0	0	0	0	0	0	2.02e-05	0
ASV_1379	0	0	0	0	0	0	0	0	0	0	0	0	0	0	0	0	0	0	0	0	0	0	0	0	0	0	0	0	0	0	0	0	0	0	0	0	0	0	0	0	0	0	0	0	0	0	0	0	3.34e-05
ASV_1380	0	0	0	0	0	0	0	0	0	0	0	0	0	0	0	0	0	0	0	0	0	0	0	0	0	0	0	0	0	0	0	0	0	0	0	0	0	0	0	0	0	0	0	0	0	0	0	0	3.34e-05
ASV_1381	0	0	0	0	0	0	0	0	0	0	0	0	0	0	0	0	0	0	0	0	0	0	0	0	0	0	0	0	0	0	0	0	0	0	0	0	0	0	0	0	0	0	0	0	0	0	0	0	3.34e-05
ASV_1382	0	0	0	0	0	0	0	0	0	0	0	0	0	0	0	0	0	0	0	0	0	0	0	0	0	0	0	0	0	0	0	0	0	0	0	0	0	0	0	0	0	0	0	0	0	0	0	0	3.34e-05
ASV_1383	0	0	0	0	0	0	0	0	0	0	0	0	0	0	0	0	0	0	0	0	0	0	0	0	0	0	0	0	0	0	0	0	0	0	0	0	0	0	0	0	0	0	0	0	0	0	0	0	0
ASV_1384	0	0	0	0	0	0	0	0	0	0	0	0	0	0	0	0	0	0	0	0	0	0	0	0	0	0	0	0	0	0	0	0	0	0	0	0	0	0	0	0	0	0	0	0	0	0	0	0	0
ASV_1385	0	0	0	0	0	0	0	0	0	0	0	0	0	0	0	0	0	0	0	0	0	0	0	0	0	0	0	0	0	0	0	0	0	0	0	0	0	0	0	0	0	0	0	0	0	0	0	0	0
ASV_1386	0	0	0	0	0	0	0	0	0	0	0	0	0	0	0	0	0	0	0	0	0	0	0	0	0	0	0	0	0	0	0	0	0	0	0	0	0	0	0	0	0	0	0	0	0	0	0	0	0
ASV_1387	0	0	0	0	0	0	0	0	0	0	0	0	0	0	0	0	0	0	0	0	0	0	0	0	0	0	0	0	0	0	0	0	0	0	0	0	0	0	0	0	0	0	0	0	0	0	0	0	0
ASV_1388	0	0	0	0	0	0	0	0	0	0	0	0	0	0	0	0	0	0	0	0	0	0	0	0	0	0	0	0	0	0	0	0	0	0	0	0	0	0	0	0	0	0	0	0	0	0	0	0	0
ASV_1389	0	0	0	0	0	0	0	0	0	0	0	0	0	0	0	0	0	0	0	0	0	0	0	0	0	0	0	0	0	0	0	0	0	0	0	0	0	0	0	0	0	0	0	0	0	0	0	0	0
ASV_1390	0	0	0	0	0	0	0	0	0	0	0	0	0	0	0	0	0	0	0	0	0	0	0	0	0	0	0	0	0	0	0	0	0	0	0	0	0	0	0	0	0	0	0	0	0	0	0	0	0
ASV_1391	0	0	0	0	0	0	0	0	0	0	0	0	0	0	0	0	0	0	0	0	0	0	0	0	0	0	0	0	0	0	0	0	0	0	0	0	0	0	0	0	0	0	0	0	0	0	0	0	0
ASV_1392	0	0	0	0	0	0	0	0	0	0	0	0	0	0	0	0	0	0	0	0	0	0	0	0	0	0	0	0	0	0	0	0	0	0	0	0	0	0	0	0	0	0	0	0	0	0	0	0	0
ASV_1393	0	0	0	0	0	0	0	0	0	0	0	0	0	0	0	0	0	0	0	0	0	0	0	0	0	0	0	0	0	0	0	0	0	0	0	0	0	0	0	0	0	0	0	0	0	0	0	0	0
ASV_1394	0	0	0	0	0	0	0	0	0	0	0	0	0	0	0	0	0	0	0	0	0	0	0	0	0	0	0	0	0	0	0	0	0	0	0	0	0	0	0	0	0	0	0	0	0	0	0	0	0
ASV_1395	0	0	0	0	0	0	0	0	0	0	0	0	0	0	0	0	0	0	0	0	0	0	0	0	0	0	0	0	0	0	0	0	0	0	0	0	0	0	0	0	0	0	0	0	0	0	0	0	0
ASV_1396	0	0	0	0	0	0	0	0	0	0	0	0	0	0	0	0	0	0	0	0	0	0	0	0	0	0	0	0	0	0	0	0	0	0	0	0	0	0	0	0	0	0	0	0	0	0	0	0	0
ASV_1397	0	0	0	0	0	0	0	0	0	0	0	0	0	0	0	0	0	0	0	0	0	0	0	0	0	0	0	0	0	0	0	0	0	0	0	0	0	0	0	0	0	0	0	0	0	0	0	0	0
ASV_1398	0	0	0	0	0	0	0	0	0	0	0	0	0	0	0	0	0	0	0	0	0	0	0	0	0	0	0	0	0	0	0	0	0	0	0	0	0	0	0	0	0	0	0	0	0	0	0	0	0
ASV_1399	0	0	0	0	0	0	0	0	0	0	0	0	0	0	0	0	0	0	0	0	0	0	0	0	0	0	0	0	0	0	0	0	0	0	0	0	0	0	0	0	0	0	0	0	0	0	0	0	0
ASV_1400	0	0	0	0	0	0	0	0	0	0	0	0	0	0	0	0	0	0	0	0	0	0	0	0	0	0	0	0	0	0	0	0	0	0	0	0	0	0	0	0	0	0	0	0	0	0	0	0	0
ASV_1401	0	0	0	0	0	0	0	0	0	0	0	0	0	0	0	0	0	0	0	0	0	0	0	0	0	0	0	0	0	0	0	0	0	0	0	0	0	0	0	0	0	0	0	0	0	0	0	0	0
ASV_1402	0	0	0	0	0	0	0	0	0	0	0	0	0	0	0	0	0	0	0	0	0	0	0	0	0	0	0	0	0	0	0	0	0	0	0	0	0	0	0	0	0	0	0	0	0	0	0	0	0
ASV_1403	0	0	0	0	0	0	0	0	0	0	0	0	0	0	0	0	0	0	0	0	0	0	0	0	0	0	0	0	0	0	0	0	0	0	0	0	0	0	0	0	0	0	0	0	0	0	0	0	0
ASV_1404	0	0	0	0	0	0	0	0	0	0	0	0	0	0	0	0	0	0	0	0	0	0	0	0	0	0	0	0	0	0	0	0	0	0	0	0	0	0	0	0	0	0	0	0	0	0	0	0	0
ASV_1405	0	0	0	0	0	0	0	0	0	0	0	0	0	0	0	0	0	0	0	0	0	0	0	0	0	0	0	0	0	0	0	0	0	0	0	0	0	0	0	0	0	0	0	0	0	0	0	0	0
ASV_1406	0	0	0	0	0	0	0	0	0	0	0	0	0	0	0	0	0	0	0	0	0	0	0	0	0	0	0	0	0	0	0	0	0	0	0	0	0	0	0	0	0	0	0	0	0	0	0	0	0
ASV_1407	0	0	0	0	0	0	0	0	0	0	0	0	0	0	0	0	0	0	0	0	0	0	0	0	0	0	0	0	0	0	0	0	0	0	0	0	0	0	0	0	0	0	0	0	0	0	0	0	0
ASV_1408	0	0	0	0	0	0	0	0	0	0	0	0	0	0	0	0	0	0	0	0	0	0	0	0	0	0	0	0	0	0	0	0	0	0	0	0	0	0	0	0	0	0	0	0	0	0	0	0	0
ASV_1409	0	0	0	0	0	0	0	0	0	0	0	0	0	0	0	0	0	0	0	0	0	0	0	0	0	0	0	0	0	0	0	0	0	0	0	0	0	0	0	0	0	0	0	0	0	0	0	0	0
ASV_1410	0	0	0	0	0	0	0	0	0	0	0	0	0	0	0	0	0	0	0	0	0	0	0	0	0	0	0	0	0	0	0	0	0	0	0	0	0	0	0	0	0	0	0	0	0	0	0	0	0
ASV_1411	0	0	0	0	0	0	0	0	0	0	0	0	0	0	0	0	0	0	0	0	0	0	0	0	0	0	0	0	0	0	0	0	0	0	0	0	0	0	0	0	0	0	0	0	0	0	0	0	0
ASV_1412	0	0	0	0	0	0	0	0	0	0	0	0	0	0	0	0	0	0	0	0	0	0	0	0	0	0	0	0	0	0	0	0	0	0	0	0	0	0	0	0	0	0	0	0	0	0	0	0	0
ASV_1413	0	0	0	0	0	0	0	0	0	0	0	0	0	0	0	0	0	0	0	0	0	0	0	0	0	0	0	0	0	0	0	0	0	0	0	0	0	0	0	0	0	0	0	0	0	0	0	0	0
ASV_1414	0	0	0	0	0	0	0	0	0	0	0	0	0	0	0	0	0	0	0	0	0	0	0	0	0	0	0	0	0	0	0	0	0	0	0	0	0	0	0	0	0	0	0	0	0	0	0	0	0
ASV_1416	0	0	0	0	0	0	0	0	0	0	0	0	0	0	0	0	0	0	0	0	0	0	0	0	0	0	0	0	0	0	0	0	0	0	0	0	0	0	0	0	0	0	0	0	0	0	0	0	0
ASV_1417	0	0	0	0	0	0	0	0	0	0	0	0	0	0	0	0	0	0	0	0	0	0	0	0	0	0	0	0	0	0	0	0	0	0	0	0	0	0	0	0	0	0	0	0	0	0	0	0	0
ASV_1418	0	0	0	0	0	0	0	0	0	0	0	0	0	0	0	0	0	0	0	0	0	0	0	0	0	0	0	0	0	0	0	0	0	0	0	0	0	0	0	0	0	0	0	0	0	0	0	0	0
ASV_1419	0	0	0	0	0	0	0	0	0	0	0	0	0	0	0	0	0	0	0	0	0	0	0	0	0	0	0	0	0	0	0	0	0	0	0	0	0	0	0	0	0	0	0	0	0	0	0	0	0
ASV_1420	0	0	0	0	0	0	0	0	0	0	0	0	0	0	0	0	0	0	0	0	0	0	0	0	0	0	0	0	0	0	0	0	0	0	0	0	0	0	0	0	0	0	0	0	0	0	0	0	0
ASV_1421	0	0	0	0	0	0	0	0	0	0	0	0	0	0	0	0	0	0	0	0	0	0	0	0	0	0	0	0	0	0	0	0	0	0	0	0	0	0	0	0	0	0	0	0	0	0	0	0	0
ASV_1422	0	0	0	0	0	0	0	0	0	0	0	0	0	0	0	0	0	0	0	0	0	0	0	0	0	0	0	0	0	0	0	0	0	0	0	0	0	0	0	0	0	0	0	0	0	0	0	0	0
ASV_1423	0	0	0	0	0	0	0	0	0	0	0	0	0	0	0	0	0	0	0	0	0	0	0	0	0	0	0	0	0	0	0	0	0	0	0	0	0	0	0	0	0	0	0	0	0	0	0	0	0
ASV_1424	0	0	0	0	0	0	0	0	0	0	0	0	0	0	0	0	0	0	0	0	0	0	0	0	0	0	0	0	0	0	0	0	0	0	0	0	0	0	0	0	0	0	0	0	0	0	0	0	0
ASV_1425	0	0	0	0	0	0	0	0	0	0	0	0	0	0	0	0	0	0	0	0	0	0	0	0	0	0	0	0	0	0	0	0	0	0	0	0	0	0	0	0	0	0	0	0	0	0	0	0	0
ASV_1426	0	0	0	0	0	0	0	0	0	0	0	0	0	0	0	0	0	0	0	0	0	0	0	0	0	0	0	0	0	0	0	0	0	0	0	0	0	0	0	0	0	0	0	0	0	0	0	0	0
ASV_1427	0	0	0	0	0	0	0	0	0	0	0	0	0	0	0	0	0	0	0	0	0	0	0	0	0	0	0	0	0	0	0	0	0	0	0	0	0	0	0	0	0	0	0	0	0	0	0	0	0
ASV_1428	0	0	0	0	0	0	0	0	0	0	0	0	0	0	0	0	0	0	0	0	0	0	0	0	0	0	0	0	0	0	0	0	0	0	0	0	0	0	0	0	0	0	0	0	0	0	0	0	0
ASV_1429	0	0	0	0	0	0	0	0	0	0	0	0	0	0	0	0	0	0	0	0	0	0	0	0	0	0	0	0	0	0	0	0	0	0	0	0	0	0	0	0	0	0	0	0	0	0	0	0	0
ASV_1430	0	0	0	0	0	0	0	0	0	0	0	0	0	0	0	0	0	0	0	0	0	0	0	0	0	0	0	0	0	0	0	0	0	0	0	0	0	0	0	0	0	0	0	0	0	0	0	0	0
ASV_1431	0	0	0	0	0	0	0	0	0	0	0	0	0	0	0	0	0	0	0	0	0	0	0	0	0	0	0	0	0	0	0	0	0	0	0	0	0	0	0	0	0	0	0	0	0	0	0	0	0
ASV_1432	0	0	0	0	0	0	0	0	0	0	0	0	0	0	0	0	0	0	0	0	0	0	0	0	0	0	0	0	0	0	0	0	0	0	0	0	0	0	0	0	0	0	0	0	0	0	0	0	0
ASV_1433	0	0	0	0	0	0	0	0	0	0	0	0	0	0	0	0	0	0	0	0	0	0	0	0	0	0	0	0	0	0	0	0	0	0	0	0	0	0	0	0	0	0	0	0	0	0	0	0	0
ASV_1434	0	0	0	0	0	0	0	0	0	0	0	0	0	0	0	0	0	0	0	0	0	0	0	0	0	0	0	0	0	0	0	0	0	0	0	0	0	0	0	0	0	0	0	0	0	0	0	0	0
ASV_1435	0	0	0	0	0	0	0	0	0	0	0	0	0	0	0	0	0	0	0	0	0	0	0	0	0	0	0	0	0	0	0	0	0	0	0	0	0	0	0	0	0	0	0	0	0	0	0	0	0
ASV_1436	0	0	0	0	0	0	0	0	0	0	0	0	0	0	0	0	0	0	0	0	0	0	0	0	0	0	0	0	0	0	0	0	0	0	0	0	0	0	0	0	0	0	0	0	0	0	0	0	0
ASV_1437	0	0	0	0	0	0	0	0	0	0	0	0	0	0	0	0	0	0	0	0	0	0	0	0	0	0	0	0	0	0	0	0	0	0	0	0	0	0	0	0	0	0	0	0	0	0	0	0	0
ASV_1438	0	0	0	0	0	0	0	0	0	0	0	0	0	0	0	0	0	0	0	0	0	0	0	0	0	0	0	0	0	0	0	0	0	0	0	0	0	0	0	0	0	0	0	0	0	0	0	0	0
ASV_1439	0	0	0	0	0	0	0	0	0	0	0	0	0	0	0	0	0	0	0	0	0	0	0	0	0	0	0	0	0	0	0	0	0	0	0	0	0	0	0	0	0	0	0	0	0	0	0	0	0
ASV_1440	0	0	0	0	0	0	0	0	0	0	0	0	0	0	0	0	0	0	0	0	0	0	0	0	0	0	0	0	0	0	0	0	0	0	0	0	0	0	0	0	0	0	0	0	0	0	0	0	0
ASV_1441	0	0	0	0	0	0	0	0	0	0	0	0	0	0	0	0	0	0	0	0	0	0	0	0	0	0	0	0	0	0	0	0	0	0	0	0	0	0	0	0	0	0	0	0	0	0	0	0	0
ASV_1442	0	0	0	0	0	0	0	0	0	0	0	0	0	0	0	0	0	0	0	0	0	0	0	0	0	0	0	0	0	0	0	0	0	0	0	0	0	0	0	0	0	0	0	0	0	0	0	0	0
ASV_1443	0	0	0	0	0	0	0	0	0	0	0	0	0	0	0	0	0	0	0	0	0	0	0	0	0	0	0	0	0	0	0	0	0	0	0	0	0	0	0	0	0	0	0	0	0	0	0	0	0
ASV_1444	0	0	0	0	0	0	0	0	0	0	0	0	0	0	0	0	0	0	0	0	0	0	0	0	0	0	0	0	0	0	0	0	0	0	0	0	0	0	0	0	0	0	0	0	0	0	0	0	0
ASV_1445	0	0	0	0	0	0	0	0	0	0	0	0	0	0	0	0	0	0	0	0	0	0	0	0	0	0	0	0	0	0	0	0	0	0	0	0	0	0	0	0	0	0	0	0	0	0	0	0	0
ASV_1446	0	0	0	0	0	0	0	0	0	0	0	0	0	0	0	0	0	0	0	0	0	0	0	0	0	0	0	0	0	0	0	0	0	0	0	0	0	0	0	0	0	0	0	0	0	0	0	0	0
ASV_1447	0	0	0	0	0	0	0	0	0	0	0	0	0	0	0	0	0	0	0	0	0	0	0	0	0	0	0	0	0	0	0	0	0	0	0	0	0	0	0	0	0	0	0	0	0	0	0	0	0
ASV_1448	0	0	0	0	0	0	0	0	0	0	0	0	0	0	0	0	0	0	0	0	0	0	0	0	0	0	0	0	0	0	0	0	0	0	0	0	0	0	0	0	0	0	0	0	0	0	0	0	0
ASV_1449	0	0	0	0	0	0	0	0	0	0	0	0	0	0	0	0	0	0	0	0	0	0	0	0	0	0	0	0	0	0	0	0	0	0	0	0	0	0	0	0	0	0	0	0	0	0	0	0	0
ASV_1450	0	0	0	0	0	0	0	0	0	0	0	0	0	0	0	0	0	0	0	0	0	0	0	0	0	0	0	0	0	0	0	0	0	0	0	0	0	0	0	0	0	0	0	0	0	0	0	0	0
ASV_1451	0	0	0	0	0	0	0	0	0	0	0	0	0	0	0	0	0	0	0	0	0	0	0	0	0	0	0	0	0	0	0	0	0	0	0	0	0	0	0	0	0	0	0	0	0	0	0	0	0
ASV_1452	0	0	0	0	0	0	0	0	0	0	0	0	0	0	0	0	0	0	0	0	0	0	0	0	0	0	0	0	0	0	0	0	0	0	0	0	0	0	0	0	0	0	0	0	0	0	0	0	0
ASV_1453	0	0	0	0	0	0	0	0	0	0	0	0	0	0	0	0	0	0	0	0	0	0	0	0	0	0	0	0	0	0	0	0	0	0	0	0	0	0	0	0	0	0	0	0	0	0	0	0	0
ASV_1454	0	0	0	0	0	0	0	0	0	0	0	0	0	0	0	0	0	0	0	0	0	0	0	0	0	0	0	0	0	0	0	0	0	0	0	0	0	0	0	0	0	0	0	0	0	0	0	0	0
ASV_1455	0	0	0	0	0	0	0	0	0	0	0	0	0	0	0	0	0	0	0	0	0	0	0	0	0	0	0	0	0	0	0	0	0	0	0	0	0	0	0	0	0	0	0	0	0	0	0	0	0
ASV_1456	0	0	0	0	0	0	0	0	0	0	0	0	0	0	0	0	0	0	0	0	0	0	0	0	0	0	0	0	0	0	0	0	0	0	0	0	0	0	0	0	0	0	0	0	0	0	0	0	0
ASV_1458	0	0	0	0	0	0	0	0	0	0	0	0	0	0	0	0	0	0	0	0	0	0	0	0	0	0	0	0	0	0	0	0	0	0	0	0	0	0	0	0	0	0	0	0	0	0	0	0	0
ASV_1459	0	0	0	0	0	0	0	0	0	0	0	0	0	0	0	0	0	0	0	0	0	0	0	0	0	0	0	0	0	0	0	0	0	0	0	0	0	0	0	0	0	0	0	0	0	0	0	0	0
ASV_1460	0	0	0	0	0	0	0	0	0	0	0	0	0	0	0	0	0	0	0	0	0	0	0	0	0	0	0	0	0	0	0	0	0	0	0	0	0	0	0	0	0	0	0	0	0	0	0	0	0
ASV_1461	0	0	0	0	0	0	0	0	0	0	0	0	0	0	0	0	0	0	0	0	0	0	0	0	0	0	0	0	0	0	0	0	0	0	0	0	0	0	0	0	0	0	0	0	0	0	0	0	0
ASV_1462	0	0	0	0	0	0	0	0	0	0	0	0	0	0	0	0	0	0	0	0	0	0	0	0	0	0	0	0	0	0	0	0	0	0	0	0	0	0	0	0	0	0	0	0	0	0	0	0	0
ASV_1463	0	0	0	0	0	0	0	0	0	0	0	0	0	0	0	0	0	0	0	0	0	0	0	0	0	0	0	0	0	0	0	0	0	0	0	0	0	0	0	0	0	0	0	0	0	0	0	0	0
ASV_1464	0	0	0	0	0	0	0	0	0	0	0	0	0	0	0	0	0	0	0	0	0	0	0	0	0	0	0	0	0	0	0	0	0	0	0	0	0	0	0	0	0	0	0	0	0	0	0	0	0
ASV_1465	0	0	0	0	0	0	0	0	0	0	0	0	0	0	0	0	0	0	0	0	0	0	0	0	0	0	0	0	0	0	0	0	0	0	0	0	0	0	0	0	0	0	0	0	0	0	0	0	0
ASV_1466	0	0	0	0	0	0	0	0	0	0	0	0	0	0	0	0	0	0	0	0	0	0	0	0	0	0	0	0	0	0	0	0	0	0	0	0	0	0	0	0	0	0	0	0	0	0	0	0	0
ASV_1467	0	0	0	0	0	0	0	0	0	0	0	0	0	0	0	0	0	0	0	0	0	0	0	0	0	0	0	0	0	0	0	0	0	0	0	0	0	0	0	0	0	0	0	0	0	0	0	0	0
ASV_1468	0	0	0	0	0	0	0	0	0	0	0	0	0	0	0	0	0	0	0	0	0	0	0	0	0	0	0	0	0	0	0	0	0	0	0	0	0	0	0	0	0	0	0	0	0	0	0	0	0
ASV_1469	0	0	0	0	0	0	0	0	0	0	0	0	0	0	0	0	0	0	0	0	0	0	0	0	0	0	0	0	0	0	0	0	0	0	0	0	0	0	0	0	0	0	0	0	0	0	0	0	0
ASV_1470	0	0	0	0	0	0	0	0	0	0	0	0	0	0	0	0	0	0	0	0	0	0	0	0	0	0	0	0	0	0	0	0	0	0	0	0	0	0	0	0	0	0	0	0	0	0	0	0	0
ASV_1471	0	0	0	0	0	0	0	0	0	0	0	0	0	0	0	0	0	0	0	0	0	0	0	0	0	0	0	0	0	0	0	0	0	0	0	0	0	0	0	0	0	0	0	0	0	0	0	0	0
ASV_1472	0	0	0	0	0	0	0	0	0	0	0	0	0	0	0	0	0	0	0	0	0	0	0	0	0	0	0	0	0	0	0	0	0	0	0	0	0	0	0	0	0	0	0	0	0	0	0	0	0
ASV_1473	0	0	0	0	0	0	0	0	0	0	0	0	0	0	0	0	0	0	0	0	0	0	0	0	0	0	0	0	0	0	0	0	0	0	0	0	0	0	0	0	0	0	0	0	0	0	0	0	0
ASV_1474	0	0	0	0	0	0	0	0	0	0	0	0	0	0	0	0	0	0	0	0	0	0	0	2.57e-05	0	0	0	0	0	0	0	0	0	0	0	0	0	0	0	0	0	0	0	0	0	0	0	0	0
ASV_1475	0	0	0	0	0	0	0	0	0	0	0	0	0	0	0	0	0	0	0	0	0	0	0	2.57e-05	0	0	0	0	0	0	0	0	0	0	0	0	0	0	0	0	0	0	0	0	0	0	0	0	0
ASV_1476	0	0	0	0	0	0	0	0	0	0	0	0	0	0	0	0	0	0	0	0	0	0	0	2.57e-05	0	0	0	0	0	0	0	0	0	0	0	0	0	0	0	0	0	0	0	0	0	0	0	0	0
ASV_1477	0	0	0	0	0	0	0	0	0	0	0	0	0	0	0	0	0	0	0	0	0	0	0	2.57e-05	0	0	0	0	0	0	0	0	0	0	0	0	0	0	0	0	0	0	0	0	0	0	0	0	0
ASV_1478	0	0	0	0	0	0	0	0	0	0	0	0	0	0	0	0	0	0	0	0	0	0	0	2.57e-05	0	0	0	0	0	0	0	0	0	0	0	0	0	0	0	0	0	0	0	0	0	0	0	0	0
ASV_1479	0	0	0	0	0	0	0	0	0	0	0	0	0	0	0	0	0	0	0	0	0	0	0	2.57e-05	0	0	0	0	0	0	0	0	0	0	0	0	0	0	0	0	0	0	0	0	0	0	0	0	0
ASV_1480	0	0	0	0	0	0	0	0	0	0	0	0	0	0	0	0	0	0	0	0	0	0	0	0	0	0	0	0	0	2.1e-05	0	0	0	0	0	0	0	0	0	0	0	0	0	0	0	0	0	0	0
ASV_1481	0	0	0	0	0	0	0	0	0	0	0	0	0	0	0	0	0	0	0	0	0	0	0	0	0	0	0	0	0	0	0	3.82e-05	0	0	0	0	0	0	0	0	0	0	0	0	0	0	0	0	0
ASV_1482	0	0	0	0	0	0	0	0	0	0	0	0	0	0	0	0	0	0	0	0	0	0	0	0	0	0	0	0	0	0	0	3.82e-05	0	0	0	0	0	0	0	0	0	0	0	0	0	0	0	0	0
ASV_1483	0	0	0	0	0	0	0	0	0	0	0	0	0	0	0	0	0	0	0	0	0	0	0	0	0	0	0	0	0	0	0	3.82e-05	0	0	0	0	0	0	0	0	0	0	0	0	0	0	0	0	0
ASV_1484	0	0	0	0	0	0	0	0	0	0	0	0	0	0	0	0	0	0	0	0	0	0	0	0	0	0	0	0	0	0	0	3.82e-05	0	0	0	0	0	0	0	0	0	0	0	0	0	0	0	0	0
ASV_1485	0	0	0	0	0	0	0	0	0	0	0	0	0	0	0	0	0	0	0	0	0	0	0	0	0	0	0	0	0	0	0	3.82e-05	0	0	0	0	0	0	0	0	0	0	0	0	0	0	0	0	0
ASV_1486	0	0	0	0	0	0	0	0	0	0	0	0	0	0	0	0	0	0	0	0	0	0	0	0	0	0	0	0	0	0	0	3.82e-05	0	0	0	0	0	0	0	0	0	0	0	0	0	0	0	0	0
ASV_1487	0	0	0	0	0	0	0	0	0	0	0	0	0	0	0	0	0	0	0	0	0	0	0	0	0	0	0	0	0	0	0	3.82e-05	0	0	0	0	0	0	0	0	0	0	0	0	0	0	0	0	0
ASV_1488	0	0	0	0	0	0	0	0	0	0	0	0	0	0	0	0	0	0	0	0	0	0	0	0	0	0	0	0	0	0	0	3.82e-05	0	0	0	0	0	0	0	0	0	0	0	0	0	0	0	0	0
ASV_1489	0	0	0	0	0	0	0	0	0	0	0	0	0	0	0	0	0	0	0	0	0	0	0	0	0	0	0	0	0	0	0	3.82e-05	0	0	0	0	0	0	0	0	0	0	0	0	0	0	0	0	0
ASV_1490	0	0	0	0	0	0	0	0	0	0	0	0	0	0	0	0	0	0	0	0	0	0	0	0	0	0	0	0	0	0	0	3.82e-05	0	0	0	0	0	0	0	0	0	0	0	0	0	0	0	0	0
ASV_1491	0	0	0	0	0	0	0	0	0	0	0	0	0	0	0	0	0	0	0	0	0	0	0	0	0	0	0	0	0	0	0	3.82e-05	0	0	0	0	0	0	0	0	0	0	0	0	0	0	0	0	0
ASV_1492	0	0	0	0	0	0	0	0	0	0	0	0	0	0	0	0	0	0	0	0	0	0	0	0	0	0	0	0	0	0	0	3.82e-05	0	0	0	0	0	0	0	0	0	0	0	0	0	0	0	0	0
ASV_1493	0	0	0	0	0	0	0	0	0	0	0	0	0	0	0	0	0	0	0	0	0	0	0	0	0	0	0	0	0	0	0	0	0	6.56e-05	0	0	0	0	0	0	0	0	0	0	0	0	0	0	0
ASV_1494	0	0	0	0	0	0	0	0	0	0	0	0	0	0	0	0	0	0	0	0	0	0	0	0	0	0	0	0	0	0	0	0	0	0	2.35e-05	0	0	0	0	0	0	0	0	0	0	0	0	0	0
ASV_1495	0	0	0	0	0	0	0	0	0	0	0	0	0	0	0	0	0	0	0	0	0	0	0	0	0	0	0	0	0	0	0	0	0	0	2.35e-05	0	0	0	0	0	0	0	0	0	0	0	0	0	0
ASV_1496	0	0	0	0	0	0	0	0	0	0	0	0	0	0	0	0	0	0	0	0	0	0	0	0	0	0	0	0	0	0	0	0	0	0	2.35e-05	0	0	0	0	0	0	0	0	0	0	0	0	0	0
ASV_1497	0	0	0	0	0	0	0	0	0	0	0	0	0	0	0	0	0	0	0	0	0	0	0	0	0	0	0	0	0	0	0	0	0	0	2.35e-05	0	0	0	0	0	0	0	0	0	0	0	0	0	0
ASV_1498	0	0	0	0	0	0	0	0	0	0	0	0	0	0	0	0	0	0	0	0	0	0	0	0	0	0	0	0	0	0	0	0	0	0	2.35e-05	0	0	0	0	0	0	0	0	0	0	0	0	0	0
[truncated: 13 more columns]

## Sheet: Table S4
Table S4A. Adonis pairwise comparisons of beta diversity between populations, based on Bray-Curtis distances
pairs	Df	SumsOfSqs	F.Model	2	p.value	p.adjusted	sig*
MP1 vs MP2	1	0.450124	1.80491	0.107403	0.117	0.1905
MP1 v sLab_pop	1	1.15903	3.21754	0.159146	0.005	0.0375	*
MP1 vs L3	1	0.556541	1.654	0.0886671	0.127	0.1905
MP1 vs L2	1	0.525327	1.59478	0.0857648	0.179	0.244091
MP1 vs L1	1	0.518317	1.66087	0.113286	0.196	0.245
MP2 vs Lab_pop	1	2.11516	8.20717	0.313165	0.001	0.015	*
MP2 vs L3	1	0.896836	3.81145	0.174745	0.025	0.12
MP2 vs L2	1	0.803173	3.5132	0.163304	0.054	0.135
MP2 vs L1	1	0.764066	4.15867	0.229018	0.032	0.12
Lab_pop vs L3	1	0.598686	1.80917	0.0829548	0.125	0.1905
Lab_pop vs L2	1	0.683694	2.10432	0.0951994	0.083	0.177857
Lab_pop vs L1	1	0.702897	2.26964	0.12423	0.051	0.135
L3 vs L2	1	0.053181	0.174523	0.00865065	0.944	0.944
L3 vs L1	1	0.112195	0.394396	0.0240568	0.87	0.932143
L2 vs L1	1	0.107059	0.38656	0.0235901	0.753	0.868846
*Signifiant P-value, adjusted by Benjamini & Hochberg FDR
Table S4B. Adonis pairwise comparisons of beta diversity between populations, based on Jaccard distances
pairs	Df	SumsOfSqs	F.Model	2	p.value	p.adjusted	sig*
MP1 vs MP2	1	0.40623	1.51902	0.0919556	0.146	0.1825
MP1 v sLab_pop	1	1.11635	2.92628	0.146855	0.005	0.0375	*
MP1 vs L3	1	0.582618	1.63036	0.0875109	0.127	0.1825
MP1 vs L2	1	0.57471	1.67228	0.0895596	0.134	0.1825
MP1 vs L1	1	0.579727	1.69619	0.115417	0.132	0.1825
MP2 vs Lab_pop	1	2.00794	6.95216	0.27862	0.001	0.015	*
MP2 vs L3	1	0.948151	3.56411	0.16528	0.033	0.12375
MP2 vs L2	1	0.878047	3.46916	0.161588	0.047	0.141
MP2 vs L1	1	0.872498	3.86965	0.216549	0.02	0.1
Lab_pop vs L3	1	0.563299	1.55127	0.0719806	0.136	0.1825
Lab_pop vs L2	1	0.678714	1.93098	0.0880482	0.096	0.1825
Lab_pop vs L1	1	0.664435	1.88809	0.10555	0.064	0.16
L3 vs L2	1	0.109934	0.332157	0.0163365	0.884	0.887
L3 vs L1	1	0.148791	0.456047	0.027713	0.887	0.887
L2 vs L1	1	0.194143	0.622813	0.0374673	0.572	0.66
*Signifiant P-value, adjusted by Benjamini & Hochberg FDR

## Sheet: Table S5
Table S5A. Carbohydrate active enzymes (CAZymes) content in the P. bathycoeliae and Sodalis sp. MAGs obtained in this study
CAZyme classes	CAZyme family	P. bathycoeliae	Sodalis sp.
Carbohydrate esterases	CE11	1	1
	CE9	1	1
Glycoside hydrolases	GH102	1	0
	GH103	1	1
	GH13	0	2
	GH13+CBM48	2	1
	GH15	0	2
	GH23	3	6
	GH3	1	1
	GH37	1	2
	GH73	0	1
	GH77	1	1
Glycosyl transferases	GT1	1	0
	GT19	1	1
	GT2	2	4
	GT20	1	1
	GT26	0	1
	GT28	1	1
	GT30	1	1
	GT35	2	1
	GT4	2	5
	GT5	1	0
	GT51	2	2
	GT56	0	1
	GT73	0	1
	GT8	1	1
	GT83	0	1
	GT9	3	4
TOTAL		30	44
Table S5B. Peptidase families encoded in the P. bathycoeliae and Sodalis sp. MAGs obtained in this study
Clade	Family	P. bathycoeliae	Sodalis sp.
Aspartic peptidase	A01A	0	1
	A08	1	1
	A24A	1	0
	A24X	0	1
	A26	2	0
Cysteine Peptidases	C15	0	1
	C26	6	8
	C40	2	2
	C44	1	3
	C56	2	5
	C82A	0	1
Inhibitors	I51	1	1
	I87	3	3
Metallo Peptidases	M01	1	1
	M03A	1	1
	M03C	0	1
	M04	1	0
	M103	2	2
	M14B	0	1
	M15A	0	1
	M15B	0	1
	M16A	1	0
	M16B	0	1
	M17	2	2
	M20A	5	3
	M20B	1	1
	M20C	1	1
	M20D	2	2
	M20X	1	0
	M23B	5	5
	M24A	2	0
	M24B	1	3
	M28C	0	1
	M28E	0	1
	M38	3	6
	M41	1	1
	M48B	1	1
	M48C	1	0
	M50B	1	1
	M60	0	1
	M74	1	1
	M79	0	1
	M90	0	1
	M96	1	0
Asparagine Peptide Lyases	N06	0	4
Mixed peptidases	P01	0	1
Serine Peptidases	S01C	3	3
	S09C	0	1
	S09X	3	4
	S11	2	3
	S13	0	1
	S14	1	2
	S15	0	1
	S16	1	3
	S24	3	6
	S26A	1	1
	S33	3	7
	S41A	1	0
	S49A	1	2
	S51	1	2
	S54	1	1
	S66	1	1
	S78	1	2
	S85	0	1
Threonine Peptidases	T01B	1	1
	T02	0	1
	T03	1	1
Unknown	U32	3	3
TOTAL		82	120
